# Supplementary material for: Hypoxia and metabolic inhibitors alter the intracellular ATP:ADP ratio and membrane potential in human coronary artery smooth muscle cells
Source: PeerJ. 2020 Nov 10;8:e10344. doi: 10.7717/peerj.10344 (PMC7664465; doi:10.7717/peerj.10344)
Supplement: Supplemental Information 11 [file peerj-08-10344-s011.xls]

## Sheet: Sheet1
Time (min)	F/F0
0	1
2	1.01454
3	1.08154
6	0.891277
9	0.78129
16	0.67952
18	0.711757
22	0.805942
24	0.959545
32	0.984197
34	1.04614
36	1.02465
40	0.85335
42	0.857775
45	0.809102
47	0.701643
51	0.671302
53	0.62579
55	0.652971
57	0.673831
60	0.804678
63	1.03856
66	1.05499
68	1.07396
71	0.767383
72	0.725032
77	0.733249
80	0.63464
84	0.673198
86	0.609355
89	0.680152
95	0.893805
98	0.852086
100	0.895702
103	1.09798
105	1.11504
106	1.15803
107	1.17257
108	1.16877
109	1.1732
