# Supplementary material for: Hypoxia and metabolic inhibitors alter the intracellular ATP:ADP ratio and membrane potential in human coronary artery smooth muscle cells
Source: PeerJ. 2020 Nov 10;8:e10344. doi: 10.7717/peerj.10344 (PMC7664465; doi:10.7717/peerj.10344)
Supplement: Supplemental Information 13 [file peerj-08-10344-s013.xlsx]

## Sheet: Sheet1
ATP(mM)	F/F0
0	0	0	0	0
1	0.421514	0.37385	0.209932	0.130724
3	1.0757	0.543364	0.271444	0.889383
10	1.34024	0.851511	0.430022	1.50056
