# Supplementary material for: Hypoxia and metabolic inhibitors alter the intracellular ATP:ADP ratio and membrane potential in human coronary artery smooth muscle cells
Source: PeerJ. 2020 Nov 10;8:e10344. doi: 10.7717/peerj.10344 (PMC7664465; doi:10.7717/peerj.10344)
Supplement: Supplemental Information 14 [file peerj-08-10344-s014.xlsx]

## Sheet: Sheet1
1 ATP 0.1 ADP					1 ATP 1 ADP
0.87	0.89	0.86	0.92	0.87	0.64	0.68	0.63	0.83	0.75
