# Supplementary material for: Hypoxia and metabolic inhibitors alter the intracellular ATP:ADP ratio and membrane potential in human coronary artery smooth muscle cells
Source: PeerJ. 2020 Nov 10;8:e10344. doi: 10.7717/peerj.10344 (PMC7664465; doi:10.7717/peerj.10344)
Supplement: Supplemental Information 15 [file peerj-08-10344-s015.xlsx]

## Sheet: Sheet1
Time (min)	F/F0
0	1
0.0995	1.02946
0.1989	1.05361
0.2984	1.06167
0.3979	1.04776
0.4973	1.04465
0.5968	1.02141
0.6963	1.05581
0.7957	1.05782
0.8952	1.06221
0.9947	1.06679
1.0942	1.04483
1.1936	1.04776
1.2931	1.06478
1.3926	1.06276
1.492	1.06459
1.5915	1.04977
1.691	1.06002
1.7904	1.05105
1.8899	1.05105
1.9894	1.04318
2.0889	1.03239
2.1883	1.07045
2.2878	1.06075
2.3873	1.0699
2.4867	1.0591
2.5862	1.05361
2.6857	1.04501
2.7852	1.03769
2.8846	1.10009
2.9841	1.04117
3.0836	1.04209
3.183	1.07429
3.2825	1.05471
3.382	1.0408
3.4814	1.04099
3.5809	1.03623
3.6804	1.05105
3.7799	1.06185
3.8793	1.07136
3.9788	1.05782
4.0783	1.0624
4.1777	1.0871
4.2772	1.08088
4.3767	1.07704
4.4761	1.08015
4.5756	1.05801
4.6751	1.06258
4.7745	1.05581
4.874	1.07539
4.9735	1.06221
5.0729	1.0774
5.1724	1.08124
5.2719	1.02287
5.3714	1.08454
5.4708	1.08344
5.5703	1.08015
5.6698	1.08417
5.7692	1.05709
5.8687	1.06478
5.9682	1.09277
6.0676	1.09954
6.1671	1.10375
6.2666	1.06734
6.366	1.07777
6.4655	1.09607
6.565	1.09424
6.6644	1.07704
6.7639	1.08472
6.8634	1.10576
6.9629	1.09277
7.0623	1.09643
7.1618	1.09735
7.2613	1.08271
7.3607	1.09241
7.4602	1.11729
7.5597	1.09021
7.6591	1.10778
7.7586	1.1043
7.8581	1.11528
7.9575	1.10009
8.057	1.10192
8.1565	1.11564
8.256	1.09497
8.3554	1.13596
8.4549	1.11729
8.5544	1.142
8.6538	1.10888
8.7533	1.12553
8.8528	1.14694
8.9522	1.12553
9.0517	1.09826
9.1512	1.10503
9.2507	1.10485
9.3501	1.10668
9.4496	1.12736
9.549	1.09936
9.6485	1.10759
9.748	1.10046
9.8475	1.09661
9.9469	1.13522
10.0464	1.09643
10.1459	1.09607
10.2453	1.09588
10.3448	1.11455
10.4443	1.10741
10.5437	1.10961
10.6432	1.08106
10.7427	1.10888
10.8422	1.08783
10.9416	1.09661
11.0411	1.12681
11.1406	1.11455
11.24	1.11857
11.3395	1.12736
11.439	1.07301
11.5384	1.07996
11.6379	1.10595
11.7374	1.09424
11.8369	1.11821
11.9363	1.08509
12.0358	1.0785
12.1353	1.08637
12.2347	1.10009
12.3342	1.09424
12.4337	1.09204
12.5331	1.09661
12.6326	1.07356
12.7321	1.11308
12.8315	1.08216
12.931	1.09698
13.0305	1.09314
13.1299	1.07612
13.2294	1.0849
13.3289	1.09112
13.4284	1.09039
13.5278	1.08454
13.6273	1.07155
13.7268	1.08637
13.8262	1.0957
13.9257	1.07264
14.0252	1.10046
14.1246	1.10375
14.2241	1.10448
14.3236	1.08179
14.423	1.09332
14.5225	1.06734
14.622	1.10631
14.7214	1.08875
14.8209	1.07923
14.9204	1.0893
15.0198	1.04007
15.1193	1.0721
15.2188	1.0721
15.3182	1.06661
15.4177	1.0763
15.5172	1.07941
15.6167	1.0796
15.7161	1.07136
15.8156	1.07027
15.9151	1.05215
16.0145	1.06276
16.114	1.0635
16.2135	1.0494
16.3129	1.05709
16.4124	1.06514
16.5119	1.09735
16.6113	1.0505
16.7108	1.07008
16.8103	1.04611
16.9097	1.07521
17.0092	1.04154
17.1087	1.07594
17.2082	1.07813
17.3076	1.05892
17.4071	1.0677
17.5066	1.03971
17.606	1.10284
17.7055	1.07191
17.805	1.08893
17.9045	1.04867
18.0039	1.08618
18.1034	1.0721
18.2029	1.07118
18.3023	1.05215
18.4018	1.0699
18.5013	1.07777
18.6008	1.04135
18.7002	1.04629
18.7997	1.0516
18.8992	1.03166
18.9986	1.03422
19.0981	1.06807
19.1976	1.07173
19.297	1.071
19.3965	1.06441
19.496	1.06606
19.5954	1.06752
19.6949	1.086
19.7944	1.05709
19.8939	1.05215
19.9933	1.0688
20.0928	1.04172
20.1923	1.05123
20.2917	1.05508
20.3912	1.04867
20.4907	1.06825
20.5901	1.04428
20.6896	1.03696
20.7891	1.04446
20.8886	1.04611
20.988	1.06386
21.0875	1.01757
21.1869	1.04483
21.2864	1.02855
21.3859	1.02434
21.4854	1.03422
21.5848	1.02141
21.6843	1.04154
21.7838	1.02818
21.8832	1.02251
21.9827	1.02489
22.0822	1.04922
22.1816	1.04575
22.2811	1.05197
22.3806	1.03751
22.4801	1.03147
22.5795	1.02123
22.679	1.04831
22.7785	1.02379
22.8779	1.04135
22.9774	1.00311
23.0769	1.03843
23.1763	1.04392
23.2758	1.03861
23.3753	1.04062
23.4748	1.05123
23.5742	1.06167
23.6737	1.03897
23.7732	1.05325
23.8726	1.07191
23.9721	1.04556
24.0716	1.02763
24.171	1.04739
24.2705	1.04172
24.37	1.03916
24.4695	1.04666
24.5689	1.03587
24.6684	1.02745
24.7679	1.03019
24.8673	1.04794
24.9668	1.04684
25.0663	1.03714
25.1657	1.05069
25.2652	1.04575
25.3647	1.06972
25.4642	1.07374
25.5636	1.0774
25.6631	1.07173
25.7626	1.08124
25.862	1.05325
25.9615	1.05855
26.061	1.09112
26.1605	1.0721
26.2599	1.05727
26.3594	1.07246
26.4589	1.07832
26.5583	1.07887
26.6578	1.05764
26.7573	1.05709
26.8568	1.05801
26.9562	1.06203
27.0557	1.06661
27.1552	1.06386
27.2546	1.06953
27.3541	1.0591
27.4536	1.0688
27.553	1.02873
27.6525	1.05599
27.752	1.04721
27.8515	1.07576
27.9509	1.04465
28.0504	1.03696
28.1499	1.06057
28.2493	1.04959
28.3488	1.0699
28.4483	1.05837
28.5477	1.05398
28.6472	1.03422
28.7467	1.03532
28.8462	1.02141
28.9456	1.04977
29.0451	1.04172
29.1446	1.05453
29.244	1.03824
29.3435	1.02306
29.443	1.05892
29.5424	1.03696
29.6419	1.06496
29.7414	1.05288
29.8408	1.05965
29.9403	1.05087
30.0398	1.03641
30.1392	1.06258
30.2387	1.04501
30.3382	1.06423
30.4377	1.04922
30.5371	1.03678
30.6366	1.05746
30.7361	1.04757
30.8355	1.06624
30.935	1.05105
31.0345	1.04373
31.1339	1.04282
31.2334	1.03623
31.3329	1.04556
31.4324	1.0452
31.5318	1.04922
31.6313	1.05416
31.7308	1.05984
31.8302	1.04355
31.9297	1.04867
32.0292	1.02891
32.1286	1.00915
32.2281	1.03733
32.3276	1.05123
32.427	1.05014
32.5265	1.03769
32.626	1.02086
32.7254	1.05197
32.8249	1.05709
32.9244	1.02525
33.0239	1.03129
33.1233	1.03916
33.2228	1.02306
33.3223	1.028
33.4217	1.02031
33.5212	1.01958
33.6207	1.02306
33.7201	1.01263
33.8196	1.0344
33.9191	1.01446
34.0186	1.0075
34.118	1.02031
34.2175	1.01995
34.317	1.01885
34.4164	1.02141
34.5159	1.01592
34.6154	1.03751
34.7149	1.04629
34.8143	1.01738
34.9138	1.00165
35.0133	1.03422
35.1127	1.02123
35.2122	1.02068
35.3117	1.02086
35.4112	1.01409
35.5106	1.03696
35.6101	1.00512
35.7096	1.00439
35.809	1.03239
35.9085	1.00878
36.008	0.993779
36.1074	1.00018
36.2069	0.979323
36.3064	1.00256
36.4059	0.99817
36.5053	0.990119
36.6048	0.995425
36.7043	0.983166
36.8037	0.995425
36.9032	1.00988
37.0027	0.965599
37.1021	0.987557
37.2016	0.977127
37.3011	1.02434
