# Supplementary material for: Hypoxia and metabolic inhibitors alter the intracellular ATP:ADP ratio and membrane potential in human coronary artery smooth muscle cells
Source: PeerJ. 2020 Nov 10;8:e10344. doi: 10.7717/peerj.10344 (PMC7664465; doi:10.7717/peerj.10344)
Supplement: Supplemental Information 16 [file peerj-08-10344-s016.xlsx]

## Sheet: Sheet1
Time (mins)	F/F0(488 nm)
0	1
0.0995	0.975062
0.1989	0.968642
0.2984	0.984815
0.3979	0.983704
0.4974	0.992469
0.5968	0.982963
0.6963	0.983827
0.7958	0.990494
0.8952	0.992099
0.9947	0.974444
1.0942	0.973457
1.1936	0.968765
1.2931	0.986049
1.3926	0.975062
1.492	0.983086
1.5915	0.996543
1.691	0.98679
1.7905	0.985679
1.8899	0.98037
1.9894	0.96642
2.0889	0.985432
2.1883	0.97963
2.2878	0.984691
2.3873	0.975185
2.4867	0.963086
2.5862	0.977778
2.6857	0.976173
2.7852	1.00049
2.8846	0.995062
2.9841	0.995309
3.0836	1.01568
3.1831	0.988395
3.2825	0.976667
3.382	0.985802
3.4815	0.981605
3.5809	0.977901
3.6804	0.975432
3.7799	0.988765
3.8793	0.984444
3.9788	0.990988
4.0783	0.989136
4.1777	1.00148
4.2772	0.981728
4.3767	0.978272
4.4762	0.979753
4.5756	0.98679
4.6751	0.984568
4.7746	0.976049
4.874	0.983086
4.9735	0.980494
5.073	0.984444
5.1724	0.997037
5.2719	0.995185
5.3714	0.991852
5.4708	0.980247
5.5703	0.969877
5.6698	0.975556
5.7692	0.98037
5.8687	0.986543
5.9682	0.996049
6.0677	0.985556
6.1671	0.988272
6.2666	0.977407
6.3661	0.979012
6.4655	0.984568
6.565	0.960741
6.6645	0.976667
6.7639	0.975432
6.8634	0.974815
6.9629	0.966667
7.0624	0.963951
7.1618	0.964198
7.2613	0.945926
7.3608	0.951605
7.4602	0.951605
7.5597	0.951358
7.6592	0.958148
7.7586	0.955432
7.8581	0.941852
7.9576	0.951852
8.0571	0.941975
8.1565	0.953333
8.256	0.945062
8.3555	0.930494
8.4549	0.932963
8.5544	0.925556
8.6539	0.920864
8.7533	0.910494
8.8528	0.904444
8.9523	0.913086
9.0517	0.904198
9.1512	0.915802
9.2507	0.90321
9.3501	0.911852
9.4496	0.901358
9.5491	0.904321
9.6486	0.923704
9.748	0.896049
9.8475	0.902593
9.947	0.895802
10.0464	0.910741
10.1459	0.904074
10.2454	0.88679
10.3449	0.899383
10.4443	0.889383
10.5438	0.893951
10.6433	0.87358
10.7427	0.863457
10.8422	0.858519
10.9417	0.86679
11.0411	0.855926
11.1406	0.862963
11.2401	0.845556
11.3396	0.84321
11.439	0.840247
11.5385	0.820864
11.638	0.815556
11.7374	0.814444
11.8369	0.821975
11.9364	0.804938
12.0358	0.796173
12.1353	0.78037
12.2348	0.786667
12.3343	0.790247
12.4337	0.797037
12.5332	0.776296
12.6327	0.774198
12.7321	0.75716
12.8316	0.734198
12.9311	0.712963
13.0305	0.700864
13.13	0.695432
13.2295	0.691975
13.3289	0.681358
13.4284	0.678889
13.5279	0.668889
13.6273	0.65284
13.7268	0.660617
13.8263	0.657778
13.9258	0.653457
14.0252	0.673704
14.1247	0.704074
14.2242	0.703086
14.3236	0.701852
14.4231	0.687654
14.5226	0.698765
14.6221	0.695679
14.7215	0.678642
14.821	0.668889
14.9205	0.667654
15.0199	0.653704
15.1194	0.662099
15.2189	0.645679
15.3183	0.64642
15.4178	0.67321
15.5173	0.68716
15.6168	0.685556
15.7162	0.685185
15.8157	0.677037
15.9152	0.691975
16.0146	0.684198
16.1141	0.689259
16.2136	0.669136
16.313	0.669259
16.4125	0.657037
16.512	0.650741
16.6115	0.653333
16.7109	0.635185
16.8104	0.66963
16.9099	0.661975
17.0093	0.674321
17.1088	0.669012
17.2083	0.672099
17.3077	0.681111
17.4072	0.664321
17.5067	0.667037
17.6061	0.638025
17.7056	0.641605
17.8051	0.647284
17.9045	0.631728
18.004	0.642099
18.1035	0.664568
18.203	0.653704
18.3024	0.654321
18.4019	0.648025
18.5014	0.654444
18.6008	0.648642
18.7003	0.647901
18.7998	0.644938
18.8992	0.629506
18.9987	0.646543
19.0982	0.643457
19.1977	0.624938
19.2971	0.609506
19.3966	0.645185
19.4961	0.63037
19.5955	0.643951
19.695	0.646049
19.7945	0.655926
19.8939	0.646667
19.9934	0.647531
20.0929	0.627531
20.1924	0.621235
20.2918	0.620864
20.3913	0.624198
20.4908	0.616173
20.5902	0.617531
20.6897	0.599136
20.7892	0.604444
20.8886	0.617778
20.9881	0.615802
21.0876	0.606173
21.187	0.609877
21.2865	0.617531
21.386	0.618889
21.4855	0.625802
21.5849	0.613457
21.6844	0.60963
21.7839	0.614074
21.8833	0.624568
21.9828	0.60679
22.0823	0.570494
22.1817	0.600988
22.2812	0.60284
22.3807	0.594568
22.4802	0.602099
22.5796	0.609136
22.6791	0.607531
22.7786	0.605185
22.8781	0.590617
22.9775	0.599753
23.077	0.599136
23.1765	0.595679
23.2759	0.590988
23.3754	0.571481
23.4749	0.588519
23.5744	0.594321
23.6738	0.60284
23.7733	0.588889
23.8728	0.578765
23.9722	0.588642
24.0717	0.587901
24.1712	0.574074
24.2706	0.582222
24.3701	0.56716
24.4696	0.568519
24.5691	0.549753
24.6685	0.569877
24.768	0.577531
24.8675	0.57679
24.9669	0.581852
25.0664	0.571975
25.1659	0.581481
25.2653	0.582716
25.3648	0.575062
25.4643	0.57
25.5638	0.550864
25.6632	0.542099
25.7627	0.548519
25.8622	0.519753
25.9616	0.54642
26.0611	0.549012
26.1606	0.556173
26.26	0.56037
26.3595	0.538889
26.459	0.553333
26.5584	0.559136
26.6579	0.539383
26.7574	0.550123
26.8568	0.531111
26.9563	0.535679
27.0558	0.516667
27.1553	0.534198
27.2547	0.534815
27.3542	0.535926
