# Supplementary material for: Hypoxia and metabolic inhibitors alter the intracellular ATP:ADP ratio and membrane potential in human coronary artery smooth muscle cells
Source: PeerJ. 2020 Nov 10;8:e10344. doi: 10.7717/peerj.10344 (PMC7664465; doi:10.7717/peerj.10344)
Supplement: Supplemental Information 17 [file peerj-08-10344-s017.xlsx]

## Sheet: Sheet1
10 Glu						0 Glu
0.980494	0.953879	0.96767	0.948942	1.04815	0.966599	0.535926	0.65039	0.932538	0.504843	0.955913	0.880211
