# Supplementary material for: Hypoxia and metabolic inhibitors alter the intracellular ATP:ADP ratio and membrane potential in human coronary artery smooth muscle cells
Source: PeerJ. 2020 Nov 10;8:e10344. doi: 10.7717/peerj.10344 (PMC7664465; doi:10.7717/peerj.10344)
Supplement: Supplemental Information 18 [file peerj-08-10344-s018.xlsx]

## Sheet: Sheet1
10 Glu			0 Glu			10 Glu
0.948942	1.04815	0.980494	0.53641	0.933128	0.653704	0.851608	0.988745	0.535926
