# Supplementary material for: Hypoxia and metabolic inhibitors alter the intracellular ATP:ADP ratio and membrane potential in human coronary artery smooth muscle cells
Source: PeerJ. 2020 Nov 10;8:e10344. doi: 10.7717/peerj.10344 (PMC7664465; doi:10.7717/peerj.10344)
Supplement: Supplemental Information 19 [file peerj-08-10344-s019.xlsx]

## Sheet: Sheet1
Time (min)	F/F0(488 nm)
0	1
0.0995	1.00144
0.1989	0.960899
0.2984	0.991391
0.3979	1.00945
0.4973	0.993184
0.5968	0.982064
0.6963	0.999761
0.7958	0.99438
0.8952	0.981346
0.9947	0.962812
1.0942	0.956834
1.1936	0.950735
1.2931	0.970824
1.3926	0.97465
1.492	0.961138
1.5915	0.962095
1.691	0.965084
1.7905	0.938419
1.8899	0.961258
1.9894	0.948942
2.0889	0.945474
2.1883	0.979553
2.2878	0.985412
2.3873	0.951572
2.4867	0.953246
2.5862	0.92132
2.6857	0.972139
2.7852	0.960182
2.8846	0.899797
2.9841	0.923353
3.0835	0.959703
3.183	0.907449
3.2825	0.912472
3.382	0.936267
3.4814	0.906852
3.5809	0.873012
3.6804	0.900753
3.7798	0.925864
3.8793	0.895731
3.9788	0.899199
4.0782	0.885567
4.1777	0.912352
4.2772	0.897286
4.3767	0.884611
4.4761	0.888915
4.5756	0.883176
4.6751	0.885567
4.7745	0.855196
4.874	0.872055
4.9735	0.870262
5.0729	0.877197
5.1724	0.855315
5.2719	0.879947
5.3714	0.841564
5.4708	0.846108
5.5703	0.845271
5.6698	0.838575
5.7692	0.836542
5.8687	0.834629
5.9682	0.83415
6.0676	0.832118
6.1671	0.846227
6.2666	0.846227
6.3661	0.807725
6.4655	0.855315
6.565	0.853641
6.6645	0.805931
6.7639	0.803779
6.8634	0.788114
6.9629	0.785842
7.0623	0.808562
7.1618	0.765395
7.2613	0.802702
7.3607	0.803779
7.4602	0.763243
7.5597	0.781418
7.6591	0.781777
7.7586	0.734306
7.8581	0.744709
7.9576	0.765754
8.057	0.752003
8.1565	0.755231
8.256	0.742915
8.3554	0.771733
8.4549	0.731795
8.5544	0.737056
8.6538	0.719957
8.7533	0.717805
8.8528	0.708
8.9522	0.712304
9.0517	0.687672
9.1512	0.712424
9.2507	0.705847
9.3501	0.705728
9.4496	0.685041
9.5491	0.711706
9.6485	0.696162
9.748	0.686117
9.8475	0.691737
9.9469	0.670334
10.0464	0.666746
10.1459	0.662322
10.2454	0.663279
10.3448	0.648332
10.4443	0.678823
10.5438	0.67416
10.6432	0.638527
10.7427	0.644745
10.8422	0.689346
10.9416	0.690781
11.0411	0.669855
11.1406	0.653234
11.2401	0.616166
11.3395	0.641516
11.439	0.612699
11.5384	0.622265
11.6379	0.609949
11.7374	0.586512
11.8369	0.609231
11.9363	0.613536
12.0358	0.597035
12.1353	0.595361
12.2347	0.584001
12.3342	0.588066
12.4337	0.593328
12.5331	0.575989
12.6326	0.588425
12.7321	0.560445
12.8316	0.543346
12.931	0.556021
13.0305	0.538921
13.13	0.52517
13.2294	0.550281
13.3289	0.515246
13.4284	0.55327
13.5278	0.52517
13.6273	0.511658
13.7268	0.506278
13.8263	0.523855
13.9257	0.53641
14.0252	0.504843
14.1247	0.492168
14.2241	0.523496
14.3236	0.520268
14.4231	0.525649
14.5225	0.525529
14.622	0.529236
14.7215	0.541193
14.8209	0.529116
14.9204	0.539878
15.0199	0.537008
15.1193	0.525051
15.2188	0.535932
15.3183	0.53653
15.4178	0.546813
15.5172	0.553031
15.6167	0.548248
15.7162	0.588186
15.8156	0.549444
15.9151	0.573359
16.0146	0.55064
16.114	0.56463
16.2135	0.563075
16.313	0.548846
16.4125	0.566902
16.5119	0.558053
16.6114	0.578859
16.7109	0.5956
16.8103	0.57013
16.9098	0.573837
17.0093	0.60947
17.1088	0.608992
17.2082	0.563673
17.3077	0.603252
17.4072	0.604807
17.5066	0.597154
17.6061	0.576468
17.7056	0.58149
17.805	0.576826
17.9045	0.60684
18.004	0.609231
18.1035	0.586392
18.2029	0.589382
18.3024	0.58424
18.4019	0.614492
18.5013	0.606601
18.6008	0.600263
18.7003	0.593328
18.7997	0.606959
18.8992	0.598709
18.9987	0.616166
19.0981	0.58436
19.1976	0.597035
19.2971	0.600143
19.3965	0.608394
19.496	0.61784
19.5955	0.604568
19.695	0.583164
19.7944	0.610666
19.8939	0.613775
19.9934	0.595839
20.0928	0.614014
20.1923	0.628602
20.2918	0.647136
20.3912	0.613895
20.4907	0.590578
20.5902	0.618438
20.6897	0.595719
20.7891	0.618917
20.8886	0.603013
20.9881	0.628124
21.0875	0.628722
21.187	0.636135
21.2865	0.625015
21.386	0.621547
21.4854	0.602176
21.5849	0.602655
21.6844	0.617003
21.7838	0.623221
21.8833	0.62083
21.9828	0.642712
22.0822	0.634103
22.1817	0.636972
22.2812	0.655985
22.3807	0.644625
22.4801	0.630396
22.5796	0.654789
22.6791	0.654191
22.7785	0.673323
22.878	0.637451
22.9775	0.630635
23.0769	0.642951
23.1764	0.648332
23.2759	0.669257
23.3753	0.651919
23.4748	0.654072
23.5743	0.655626
23.6737	0.6909
23.7732	0.664355
23.8727	0.676073
23.9722	0.66854
24.0716	0.666627
24.1711	0.66866
24.2706	0.659213
24.37	0.664474
24.4695	0.680737
24.569	0.675834
24.6684	0.668181
24.7679	0.632189
24.8674	0.701543
24.9669	0.67691
25.0663	0.686954
25.1658	0.69676
25.2653	0.687911
25.3647	0.699629
25.4642	0.69664
25.5637	0.697357
25.6632	0.683726
25.7626	0.705967
25.8621	0.714696
25.9616	0.718881
26.061	0.706206
26.1605	0.712424
26.26	0.732751
26.3594	0.699151
26.4589	0.70214
26.5584	0.727729
26.6579	0.734784
26.7573	0.740882
26.8568	0.717087
26.9563	0.718163
27.0557	0.717565
27.1552	0.734186
27.2547	0.716728
27.3541	0.764199
27.4536	0.743991
27.5531	0.773287
27.6526	0.760612
27.752	0.741719
27.8515	0.778429
27.951	0.775918
28.0504	0.779505
28.1499	0.775081
28.2494	0.787995
28.3489	0.787875
28.4483	0.777353
28.5478	0.771733
28.6473	0.786679
28.7467	0.792658
28.8462	0.808681
28.9457	0.841325
29.0451	0.815856
29.1446	0.771613
29.2441	0.815856
29.3436	0.798278
29.443	0.813464
29.5425	0.809399
29.642	0.812149
29.7414	0.835227
29.8409	0.849815
29.9404	0.849934
30.0398	0.830563
30.1393	0.846467
30.2388	0.872414
30.3383	0.853521
30.4377	0.852087
30.5372	0.857109
30.6367	0.87361
30.7361	0.833433
30.8356	0.864044
30.9351	0.869544
31.0346	0.845151
31.134	0.878154
31.2335	0.850532
31.333	0.878991
31.4324	0.867033
31.5319	0.865359
31.6314	0.833911
31.7308	0.861413
31.8303	0.851608
