# Supplementary material for: Hypoxia and metabolic inhibitors alter the intracellular ATP:ADP ratio and membrane potential in human coronary artery smooth muscle cells
Source: PeerJ. 2020 Nov 10;8:e10344. doi: 10.7717/peerj.10344 (PMC7664465; doi:10.7717/peerj.10344)
Supplement: Supplemental Information 20 [file peerj-08-10344-s020.xlsx]

## Sheet: Sheet1
Time (min)	F/F0 (488 nm)
0	1
0.446	1.0078
0.892	0.992199
1.338	0.978059
1.784	0.984885
2.233	0.908825
2.681	0.909313
3.127	0.955631
3.572	0.948318
4.018	0.931741
4.464	0.92784
4.911	0.984398
5.357	0.989761
5.805	0.975134
6.254	0.955631
6.7	0.956607
7.148	0.92979
7.593	0.949781
8.039	0.960507
8.485	0.939054
8.932	0.942467
9.378	0.933691
9.826	0.927353
10.272	0.89176
10.718	0.901999
11.166	0.918089
11.612	0.938079
12.058	0.922964
12.504	0.881521
12.95	0.881034
13.395	0.87372
13.841	0.898098
14.288	0.891273
14.734	0.92589
15.182	0.939542
15.631	0.962945
16.079	0.982935
16.525	0.999025
16.971	1.0195
17.417	1.02048
17.864	1.0234
18.313	1.03462
18.762	1.05266
19.208	1.02194
19.657	0.962457
20.103	0.919064
20.552	0.899074
21.001	0.878108
21.447	0.851292
21.893	0.82155
22.342	0.826914
22.789	0.809849
23.235	0.806923
23.683	0.798635
24.129	0.78157
24.575	0.778645
25.024	0.741589
25.47	0.728425
25.918	0.715261
26.364	0.708922
26.81	0.712823
27.256	0.706972
27.704	0.68747
28.15	0.685519
28.596	0.684544
29.045	0.665529
29.494	0.670405
29.941	0.686007
30.387	0.661628
30.836	0.667967
31.282	0.653827
31.729	0.654315
32.175	0.651877
32.623	0.648464
33.069	0.647489
33.514	0.63725
33.963	0.632862
34.409	0.612872
34.855	0.627986
35.302	0.627499
35.747	0.641151
36.193	0.613359
36.641	0.613359
37.09	0.611897
37.536	0.61726
37.982	0.626524
38.43	0.616285
38.878	0.625549
39.324	0.618235
39.772	0.610922
40.22	0.602145
40.666	0.619698
41.112	0.613847
41.559	0.623598
42.005	0.620673
42.454	0.618235
42.9	0.624086
43.346	0.619698
43.794	0.630912
44.244	0.636275
44.69	0.635787
45.137	0.641151
45.582	0.643588
46.028	0.648464
46.476	0.616772
46.923	0.639688
47.369	0.625549
47.815	0.613847
48.262	0.595807
48.707	0.614334
