# Supplementary material for: Hypoxia and metabolic inhibitors alter the intracellular ATP:ADP ratio and membrane potential in human coronary artery smooth muscle cells
Source: PeerJ. 2020 Nov 10;8:e10344. doi: 10.7717/peerj.10344 (PMC7664465; doi:10.7717/peerj.10344)
Supplement: Supplemental Information 21 [file peerj-08-10344-s021.xlsx]

## Sheet: Sheet1
Control			2-DG
0.927353	0.941409	1.0338	0.614334	0.611116	0.153949
