# Supplementary material for: Hypoxia and metabolic inhibitors alter the intracellular ATP:ADP ratio and membrane potential in human coronary artery smooth muscle cells
Source: PeerJ. 2020 Nov 10;8:e10344. doi: 10.7717/peerj.10344 (PMC7664465; doi:10.7717/peerj.10344)
Supplement: Supplemental Information 22 [file peerj-08-10344-s022.xlsx]

## Sheet: Sheet1
Time [ min]	F/F0(488 nm)
0	1
0.166	1.00126
0.332	1.04224
0.498	1.07143
0.665	1.06869
0.831	1.02729
0.997	1.06504
1.163	1.05185
1.329	1.06981
1.495	1.05515
1.661	1.05305
1.828	1.02168
1.994	1.08167
2.16	1.08258
2.326	1.12461
2.492	1.08258
2.658	1.05726
2.824	1.151
2.99	1.11339
3.157	1.09914
3.323	1.08841
3.489	1.04547
3.655	1.09199
3.821	1.07627
3.987	1.06104
4.153	1.02729
4.32	1.11879
4.486	1.0729
4.652	1.0494
4.818	1.0609
4.984	1.0381
5.15	1.08139
5.316	1.05936
5.483	1.06182
5.649	1.03396
5.815	1.04413
5.981	1.0835
6.147	1.06546
6.313	1.10595
6.479	1.06638
6.646	1.07873
6.812	1.0174
6.978	1.03003
7.144	1.03312
7.31	1.05683
7.476	1.06083
7.642	1.06371
7.808	1.0228
7.975	1.03866
8.141	1.01424
8.307	1.01031
8.473	1.07164
8.639	1.03943
8.805	1.03242
8.971	1.0214
9.138	1.0635
9.304	1.00449
9.47	1.01789
9.636	1.01866
9.802	1.03964
9.968	0.988423
10.134	1.06511
10.3	1.02512
10.467	1.02196
10.633	0.996843
10.799	1.03866
10.965	1.01565
11.131	1.00926
11.297	0.9873
11.463	0.951726
11.63	0.948077
11.796	0.916222
11.962	0.875667
12.128	0.881069
12.294	0.855529
12.46	0.883525
12.626	0.837637
12.793	0.854196
12.959	0.862125
13.125	0.837356
13.291	0.844162
13.457	0.83041
13.623	0.838198
13.789	0.853564
13.956	0.808448
14.122	0.831673
14.288	0.828164
14.454	0.787188
14.62	0.801572
14.786	0.810132
14.952	0.797572
15.118	0.780943
15.285	0.793573
15.451	0.780733
15.617	0.80929
15.783	0.789644
15.949	0.802484
16.115	0.763893
16.281	0.748737
16.448	0.803747
16.614	0.777084
16.78	0.789433
16.946	0.788661
17.112	0.740668
17.278	0.790486
17.444	0.754982
17.611	0.732529
17.777	0.732108
17.943	0.739896
18.109	0.718004
18.275	0.742562
18.441	0.740528
18.607	0.722846
18.773	0.746772
18.94	0.718636
19.106	0.715549
19.272	0.708602
19.438	0.721302
19.604	0.727758
19.77	0.705515
19.936	0.689096
20.103	0.697656
20.269	0.702638
20.435	0.719338
20.601	0.695692
20.767	0.711339
20.933	0.685307
21.099	0.7159
21.266	0.738212
21.432	0.746843
21.598	0.723969
21.764	0.713935
21.93	0.725933
22.096	0.702077
22.262	0.69906
22.428	0.723197
22.595	0.701165
22.761	0.664117
22.927	0.697446
23.093	0.689026
23.259	0.678501
23.425	0.66082
23.591	0.720109
23.758	0.685097
23.924	0.687623
24.09	0.68643
24.256	0.703059
24.422	0.681729
24.588	0.682781
24.754	0.684536
24.921	0.668257
25.087	0.672748
