# Supplementary material for: Hypoxia and metabolic inhibitors alter the intracellular ATP:ADP ratio and membrane potential in human coronary artery smooth muscle cells
Source: PeerJ. 2020 Nov 10;8:e10344. doi: 10.7717/peerj.10344 (PMC7664465; doi:10.7717/peerj.10344)
Supplement: Supplemental Information 23 [file peerj-08-10344-s023.xlsx]

## Sheet: Sheet1
Time (mins)	F/F0(488 nm)
0	1
0.166	0.987408
0.332	0.982929
0.498	1.01673
0.664	1.02037
0.83	1.00178
0.997	0.991972
1.163	0.982338
1.329	1.02755
1.495	0.996451
1.661	1.00245
1.827	1.02451
1.993	0.990873
2.16	1.00921
2.326	1.03439
2.492	1.00803
2.658	1.00245
2.824	1.04572
2.99	1.02121
3.156	1.04521
3.323	0.995775
3.489	1.00904
3.655	1.01039
3.821	1.03887
3.987	1.01572
4.153	0.994845
4.319	1.0153
4.485	1.00541
4.652	1.00811
4.818	1.02307
4.984	1.03761
5.15	1.00338
5.316	1.00887
5.482	1.01851
5.648	0.982253
5.815	0.993493
5.981	1.01918
6.147	1.02924
6.313	1.02045
6.479	1.00769
6.645	1.00887
6.811	1.01284
6.978	0.988169
7.144	0.928674
7.31	0.867067
7.476	0.790163
7.642	0.767853
7.808	0.700245
7.974	0.647258
8.14	0.729485
8.307	0.727964
8.473	0.744444
8.639	0.712414
8.805	0.769205
8.971	0.765909
9.137	0.807065
9.303	0.811628
9.47	0.778501
9.636	0.794051
9.802	0.845263
9.968	0.865461
10.134	0.840615
10.3	0.857179
10.466	0.877461
10.633	0.90011
10.799	0.904673
10.965	0.895293
11.131	0.90704
11.297	0.858447
11.463	0.886081
11.629	0.88625
11.796	0.883715
11.962	0.898082
12.128	0.865038
12.294	0.904504
12.46	0.89056
12.626	0.897321
12.792	0.87087
12.958	0.886757
13.125	0.89918
13.291	0.861151
13.457	0.872813
13.623	0.885067
13.789	0.883123
13.955	0.842559
14.121	0.880588
14.288	0.893603
14.454	0.889208
14.62	0.891912
14.786	0.892166
14.952	0.893772
15.118	0.893096
15.284	0.870363
15.451	0.85963
15.617	0.867405
15.783	0.871377
15.949	0.882616
16.115	0.872137
16.281	0.882785
16.447	0.851517
16.613	0.889039
16.78	0.87856
16.946	0.923603
17.112	0.87518
17.278	0.897152
17.444	0.894279
17.61	0.885236
17.776	0.899518
17.943	0.885321
18.109	0.909575
18.275	0.935942
18.441	0.898251
18.607	0.914054
18.773	0.879659
18.939	0.903913
19.106	0.899856
19.272	0.89656
19.438	0.896814
19.604	0.895715
19.77	0.898842
19.936	0.917181
20.102	0.89918
