# Supplementary material for: Hypoxia and metabolic inhibitors alter the intracellular ATP:ADP ratio and membrane potential in human coronary artery smooth muscle cells
Source: PeerJ. 2020 Nov 10;8:e10344. doi: 10.7717/peerj.10344 (PMC7664465; doi:10.7717/peerj.10344)
Supplement: Supplemental Information 24 [file peerj-08-10344-s024.xlsx]

## Sheet: Sheet1
Time(min)	F/F0
0	1
0.166	0.962244
0.332	0.967313
0.498	0.963351
0.665	0.978384
0.831	0.96172
0.997	0.969761
1.163	0.974655
1.329	0.968013
1.495	0.990037
1.661	0.968712
1.827	0.960089
1.994	0.965216
2.16	0.982579
2.326	0.975587
2.492	0.980889
2.658	0.962361
2.824	0.976111
2.99	0.990619
3.157	0.957467
3.323	1.01666
3.489	1.0007
3.655	1.00565
3.821	0.99027
3.987	1.00478
4.153	0.970343
4.32	0.979258
4.486	0.999009
4.652	0.973781
4.818	0.986832
4.984	1.00752
5.15	0.997728
5.316	0.987415
5.483	0.99563
5.649	1.00245
5.815	0.985842
5.981	0.99697
6.147	1.00489
6.313	1.01014
6.479	0.99831
6.645	1.00425
6.812	1.01602
6.978	1.0039
7.144	1.04178
7.31	0.972557
7.476	1.01888
7.642	1.00991
7.808	1.02447
7.975	1.00256
8.141	1.00303
8.307	1.00944
8.473	1.02115
8.639	0.984851
8.805	0.996912
8.971	1.01288
9.138	0.997844
9.304	0.996562
9.47	1.00064
9.636	1.00804
9.802	0.97448
9.968	1.01241
10.134	1.00058
10.3	1.00653
10.467	0.999825
10.633	0.984968
10.799	0.973082
10.965	0.983861
11.131	0.992018
11.297	0.9859
11.463	0.979607
11.63	0.992426
11.796	0.999184
11.962	0.980132
12.128	0.997203
12.294	0.971159
12.46	0.990561
12.626	0.995747
12.793	0.992659
12.959	0.988056
13.125	0.982287
13.291	0.965682
13.457	0.993183
13.623	0.995805
13.789	0.987298
13.956	1.00728
14.122	0.979141
14.288	0.97145
14.454	0.997436
14.62	0.9859
14.786	0.992717
14.952	0.993474
15.118	0.966498
15.285	0.997961
15.451	0.979258
15.617	0.975937
15.783	0.973781
15.949	0.982579
16.115	0.982229
16.281	0.988464
16.448	0.990445
16.614	0.983161
16.78	0.970984
16.946	0.975529
17.112	0.977801
17.278	0.974422
17.444	0.976344
17.611	0.982113
17.777	0.968653
17.943	0.975704
18.109	0.972441
18.275	0.994989
18.441	0.960846
18.607	0.980947
18.773	0.970693
18.94	0.98992
19.106	0.941269
19.272	0.964167
19.438	0.962885
19.604	0.960671
19.77	0.96743
19.936	0.953563
20.103	0.986541
20.269	0.948727
20.435	0.945348
20.601	0.963002
20.767	0.959389
