# Supplementary material for: Hypoxia and metabolic inhibitors alter the intracellular ATP:ADP ratio and membrane potential in human coronary artery smooth muscle cells
Source: PeerJ. 2020 Nov 10;8:e10344. doi: 10.7717/peerj.10344 (PMC7664465; doi:10.7717/peerj.10344)
Supplement: Supplemental Information 25 [file peerj-08-10344-s025.xlsx]

## Sheet: Sheet1
Time (min)	F/F0
0	1
0.0995	0.981541
0.1989	0.920445
0.2984	0.894214
0.3979	0.950777
0.4973	0.926274
0.5968	0.929188
0.6963	0.92282
0.7957	0.895833
0.8952	0.924763
0.9947	0.927785
1.0942	0.903282
1.1936	0.918502
1.2931	0.957686
1.3926	0.969236
1.492	0.964702
1.5915	0.927245
1.691	0.927785
1.7904	0.938148
1.8899	0.938795
1.9894	0.900583
2.0888	0.932966
2.1883	0.885039
2.2878	0.941818
2.3872	0.936636
2.4867	0.91019
2.5862	0.917314
2.6857	0.929404
2.7851	0.928001
2.8846	0.87867
2.9841	0.902634
3.0835	0.886982
3.183	0.920013
3.2825	0.933506
3.3819	0.938148
3.4814	0.887198
3.5809	0.901878
3.6804	0.891731
3.7798	0.864421
3.8793	0.872949
3.9788	0.838515
4.0782	0.900691
4.1777	0.879102
4.2772	0.85978
4.3766	0.897668
4.4761	0.882556
4.5756	0.878562
4.6751	0.906196
4.7745	0.878994
4.874	0.846503
4.9735	0.799007
5.6176	0.876187
5.7171	0.857729
5.8165	0.876619
5.916	0.911917
6.0155	0.882772
6.1149	0.869819
6.2144	0.866149
6.3139	0.851252
6.4133	0.887953
6.5128	0.856541
6.6123	0.911377
6.7118	0.867984
6.8112	0.863666
6.9107	0.861831
7.0102	0.834845
7.1096	0.903389
7.2091	0.85924
7.3086	0.869603
7.408	0.940846
7.5075	0.864529
7.607	0.825237
7.7065	0.837651
7.8059	0.81563
7.9054	0.754642
8.0049	0.772021
8.1043	0.758312
8.2038	0.688148
8.3033	0.720099
8.4027	0.734024
8.5022	0.720747
8.6017	0.680052
8.7011	0.646157
8.8006	0.686528
8.9001	0.657599
8.9995	0.668286
9.099	0.694408
9.1985	0.688472
9.298	0.67282
9.3974	0.657168
9.4969	0.717185
9.5964	0.716753
9.6958	0.650043
9.7953	0.674547
9.8948	0.689011
9.9942	0.668934
10.0937	0.699914
10.1932	0.661161
10.2926	0.673251
10.3921	0.724201
10.4916	0.677461
10.5911	0.674655
10.6905	0.646049
10.79	0.674115
10.8895	0.676598
10.9889	0.657923
11.0884	0.682858
11.1879	0.683398
11.2873	0.65965
11.3868	0.66019
11.4863	0.675734
11.5858	0.689227
11.6852	0.65544
11.7847	0.625
11.8842	0.660514
11.9836	0.62867
12.0831	0.670337
12.1826	0.654253
12.282	0.651231
12.3815	0.673899
12.481	0.618415
12.5804	0.640328
12.6799	0.623921
12.7794	0.644538
12.8788	0.668394
12.9783	0.667206
13.0778	0.662781
13.1773	0.680052
13.2767	0.653066
13.3762	0.634391
13.4757	0.646589
13.5751	0.622409
13.6746	0.629426
13.7741	0.641839
13.8735	0.63709
13.973	0.628238
14.0725	0.628346
14.172	0.644322
14.2714	0.642163
14.3709	0.617444
14.4704	0.631369
14.5698	0.631261
14.6693	0.629642
14.7688	0.642703
14.8682	0.615609
14.9677	0.664184
15.0672	0.595207
15.1667	0.604491
15.2661	0.625756
15.3656	0.653821
15.4651	0.657599
15.5645	0.635794
15.664	0.658247
15.7635	0.624136
15.8629	0.634499
15.9624	0.618199
16.0619	0.590026
16.1614	0.650475
16.2608	0.625324
16.3603	0.601252
16.4598	0.610859
16.5592	0.62025
16.6587	0.635255
16.7582	0.613126
16.8577	0.640868
16.9571	0.62187
17.0566	0.634499
17.1561	0.651446
17.2555	0.63709
17.355	0.611831
17.4545	0.635687
17.5539	0.609996
17.6534	0.615609
17.7529	0.639788
17.8524	0.631045
17.9518	0.626295
18.0513	0.624028
18.1508	0.630829
18.2502	0.624676
18.3497	0.636442
18.4492	0.600065
18.5487	0.616472
18.6481	0.627699
18.7476	0.62921
18.8471	0.664832
18.9466	0.656628
19.046	0.633744
19.1455	0.633744
19.245	0.657491
19.3444	0.619171
19.4439	0.646805
19.5434	0.640004
19.6428	0.640112
19.7423	0.657815
19.8418	0.622625
19.9413	0.622409
20.0407	0.647992
20.1402	0.650259
20.2397	0.610104
20.3391	0.599417
20.4386	0.618847
