# Supplementary material for: Hypoxia and metabolic inhibitors alter the intracellular ATP:ADP ratio and membrane potential in human coronary artery smooth muscle cells
Source: PeerJ. 2020 Nov 10;8:e10344. doi: 10.7717/peerj.10344 (PMC7664465; doi:10.7717/peerj.10344)
Supplement: Supplemental Information 26 [file peerj-08-10344-s026.xlsx]

## Sheet: Sheet1
Time [ min]	F/F0(488 nm)
0	1
0.166	1.01337
0.333	1.00851
0.499	1.02035
0.665	0.997701
0.831	1.02035
0.997	1.00647
1.163	1.02248
1.329	1.01294
1.496	1.01592
1.662	1.02452
1.828	1.02818
1.994	1.02588
2.16	1.03337
2.326	1.03882
2.492	1.03133
2.659	1.03669
2.825	1.04214
2.991	1.03346
3.157	1.04768
3.323	1.02818
3.489	1.04401
3.655	1.04546
3.822	1.04512
3.988	1.03916
4.154	1.03984
4.32	1.05483
4.486	1.03882
4.652	1.0659
4.818	1.03482
4.984	1.03627
5.151	1.04086
5.317	1.04206
5.483	1.02733
5.649	1.02775
5.815	1.01294
5.981	1.01601
6.147	1.01456
6.314	0.955644
6.48	0.919121
6.646	0.897497
6.812	0.882258
6.978	0.864635
7.144	0.863273
7.31	0.830495
7.477	0.843521
7.643	0.807935
7.809	0.790737
7.975	0.786225
8.141	0.768602
8.307	0.743657
8.473	0.735484
8.639	0.705942
8.806	0.691725
8.972	0.665163
9.138	0.67938
9.304	0.656138
9.47	0.659629
9.636	0.652733
9.802	0.653159
9.969	0.640558
10.135	0.64175
10.301	0.640133
10.467	0.650349
10.633	0.640729
10.799	0.64754
10.965	0.651967
11.132	0.645752
11.298	0.640814
11.464	0.637919
11.63	0.650264
11.796	0.649413
11.962	0.643027
12.128	0.65699
12.295	0.636557
12.461	0.657926
12.627	0.639367
12.793	0.652563
12.959	0.635706
13.125	0.641665
13.291	0.640048
13.457	0.637664
13.624	0.643113
13.79	0.640558
13.956	0.654436
14.122	0.646603
14.288	0.621744
14.454	0.626341
14.62	0.637408
14.787	0.627363
14.953	0.632385
15.119	0.63494
15.285	0.644475
15.451	0.63494
15.617	0.620381
15.783	0.630002
15.95	0.625319
16.116	0.624127
16.282	0.607271
16.448	0.612464
16.614	0.605738
16.78	0.604972
16.946	0.612549
17.112	0.594671
17.279	0.607696
17.445	0.595011
17.611	0.586327
17.777	0.597906
17.943	0.595266
18.109	0.597821
18.275	0.576196
18.442	0.575345
18.608	0.570066
18.774	0.577303
18.94	0.567853
19.106	0.571854
19.272	0.563852
19.438	0.55006
19.605	0.564703
19.771	0.551677
19.937	0.55338
20.103	0.548868
