# Supplementary material for: Hypoxia and metabolic inhibitors alter the intracellular ATP:ADP ratio and membrane potential in human coronary artery smooth muscle cells
Source: PeerJ. 2020 Nov 10;8:e10344. doi: 10.7717/peerj.10344 (PMC7664465; doi:10.7717/peerj.10344)
Supplement: Supplemental Information 27 [file peerj-08-10344-s027.xlsx]

## Sheet: Sheet1
DMSO	Rote	Anti	Oligo	CCCP
0.950524	0.548868	0.672748	0.772439	0.89918
1.15156	0.832827	0.776095	0.672335	0.97898
1.04872	0.940987	0.991032	0.381542	0.83723
0.959389		0.841855
