# Supplementary material for: Hypoxia and metabolic inhibitors alter the intracellular ATP:ADP ratio and membrane potential in human coronary artery smooth muscle cells
Source: PeerJ. 2020 Nov 10;8:e10344. doi: 10.7717/peerj.10344 (PMC7664465; doi:10.7717/peerj.10344)
Supplement: Supplemental Information 28 [file peerj-08-10344-s028.xlsx]

## Sheet: Sheet1
Basal					1%O2					20%O2
1.0102	1.01137	0.970349	1.08239	0.924683	0.85159	0.935488	0.856731	0.954218	0.88802	0.983394	1.04605	0.941748	1.04182	0.947424
