# Supplementary material for: Hypoxia and metabolic inhibitors alter the intracellular ATP:ADP ratio and membrane potential in human coronary artery smooth muscle cells
Source: PeerJ. 2020 Nov 10;8:e10344. doi: 10.7717/peerj.10344 (PMC7664465; doi:10.7717/peerj.10344)
Supplement: Supplemental Information 29 [file peerj-08-10344-s029.xlsx]

## Sheet: Sheet1
Control					1%O2
0.996465	0.987672	0.973056	1.01421	1.00843	1.03011	0.970942	1.01378	0.993576	1.03289
