# Supplementary material for: Hypoxia and metabolic inhibitors alter the intracellular ATP:ADP ratio and membrane potential in human coronary artery smooth muscle cells
Source: PeerJ. 2020 Nov 10;8:e10344. doi: 10.7717/peerj.10344 (PMC7664465; doi:10.7717/peerj.10344)
Supplement: Supplemental Information 30 [file peerj-08-10344-s030.xlsx]

## Sheet: Sheet1
Time (mins)	F/F0(488 nm)
0	1
0.0995	0.993521
0.199	0.987937
0.2984	0.990245
0.3979	0.993
0.4974	0.992777
0.5969	1.00238
0.6963	0.985405
0.7958	1.00581
0.8953	1.00067
0.9947	0.999181
1.0942	0.994043
1.1937	0.999181
1.2931	0.998138
1.3926	0.987341
1.4921	0.996947
1.5916	1
1.691	1.0076
1.7905	0.993447
1.89	0.991883
1.9894	1.01385
2.0889	0.997319
2.1884	1.00432
2.2878	0.999255
2.3873	1.01162
2.4868	1.01251
2.5863	1.00082
2.6857	1.00067
2.7852	1.00261
2.8847	1.00685
2.9841	0.995607
3.0836	1.00007
3.1831	1.00685
3.2825	1.00365
3.382	0.992628
3.4815	1.01072
3.581	1.00737
3.6804	1.01169
3.7799	1.00923
3.8794	1.00975
3.9788	1.00663
4.0783	1.00171
4.1778	1.00283
4.2773	1.01378
4.3767	1.01013
4.4762	1.02323
4.5757	1.00566
4.6751	1.01326
4.7746	1.01474
4.8741	1.0137
4.9735	1.0102
5.073	1.00812
5.1725	1.00134
5.272	1.00186
5.3714	1.01743
5.4709	1.00923
5.5704	1.00774
5.6698	1.0035
5.7693	1.00752
5.8688	1.01221
5.9682	1.00618
6.0677	1.00276
6.1672	0.994713
6.2666	0.998138
6.3661	0.995979
6.4656	0.992851
6.565	0.992926
6.6645	0.996053
6.764	0.986224
6.8635	0.993596
6.9629	0.988011
7.0624	0.990915
7.1619	0.986075
7.2613	0.981533
7.3608	0.984064
7.4603	0.994787
7.5597	0.991809
7.6592	0.988011
7.7587	0.97215
7.8582	0.971107
7.9576	0.973863
8.0571	0.959416
8.1566	0.959714
8.256	0.962916
8.3555	0.951299
8.455	0.941321
8.5545	0.94147
8.6539	0.951448
8.7534	0.945342
8.8529	0.95048
8.9523	0.948917
9.0518	0.952119
9.1513	0.931715
9.2507	0.935662
9.3502	0.920843
9.4497	0.925236
9.5492	0.912726
9.6486	0.918162
9.7481	0.928066
9.8476	0.906992
9.947	0.913099
10.0465	0.905726
10.146	0.906248
10.2454	0.903046
10.3449	0.905503
10.4444	0.89344
10.5438	0.901631
10.6433	0.90796
10.7428	0.894929
10.8422	0.899993
10.9417	0.884429
11.0412	0.899695
11.1407	0.888301
11.2401	0.882642
11.3396	0.883089
11.4391	0.884131
11.5385	0.888599
11.638	0.878323
11.7375	0.881227
11.8369	0.866185
11.9364	0.872515
12.0359	0.864026
12.1354	0.870132
12.2348	0.871621
12.3343	0.862685
12.4338	0.857696
12.5332	0.867377
12.6327	0.865068
12.7322	0.857324
12.8316	0.853824
12.9311	0.858068
13.0306	0.848835
13.13	0.85092
13.2295	0.850249
13.329	0.854122
13.4285	0.845111
13.5279	0.860749
13.6274	0.856951
13.7269	0.854866
13.8263	0.862238
13.9258	0.861047
14.0253	0.848611
14.1247	0.84943
14.2242	0.855015
14.3237	0.861419
14.4231	0.847569
14.5226	0.853005
14.6221	0.861866
14.7215	0.846377
14.821	0.869015
14.9205	0.85159
15.02	0.862834
15.1194	0.874227
15.2189	0.862313
15.3184	0.879217
15.4179	0.861568
15.5173	0.876834
15.6168	0.867898
15.7163	0.882121
15.8157	0.898205
15.9152	0.892769
16.0147	0.897461
16.1141	0.896344
16.2136	0.898652
16.3131	0.889195
16.4126	0.897014
16.512	0.897312
16.6115	0.905056
16.711	0.903344
16.8104	0.911311
16.9099	0.912801
17.0094	0.915258
17.1088	0.909301
17.2083	0.919726
17.3078	0.920396
17.4072	0.934917
17.5067	0.924715
17.6062	0.937672
17.7057	0.941693
17.8051	0.943406
17.9046	0.939683
18.0041	0.942885
18.1035	0.943406
18.203	0.961725
18.3025	0.946087
18.4019	0.949438
18.5014	0.975724
18.6009	0.953608
18.7003	0.961427
18.7998	0.954576
18.8993	0.960235
18.9987	0.94631
19.0982	0.954725
19.1977	0.948544
19.2972	0.953906
19.3966	0.947427
19.4961	0.955767
19.5956	0.946608
19.695	0.956884
19.7945	0.958597
19.894	0.955693
19.9934	0.963139
20.0929	0.961129
20.1924	0.968575
20.2919	0.961576
20.3913	0.955172
20.4908	0.958523
20.5903	0.960161
20.6897	0.972448
20.7892	0.964033
20.8887	0.965076
20.9881	0.966341
21.0876	0.966118
21.1871	0.966937
21.2866	0.976022
21.386	0.970288
21.4855	0.961799
21.585	0.958001
21.6844	0.963512
21.7839	0.967682
21.8834	0.964331
21.9828	0.976692
22.0823	0.966565
22.1818	0.964927
22.2813	0.970065
22.3807	0.983394
22.4802	0.976022
22.5797	0.973043
22.6791	0.983022
22.7786	0.981533
22.8781	0.994936
22.9775	0.98183
23.077	0.992777
23.1765	0.989054
23.2759	0.993149
23.3754	0.989426
23.4749	0.99866
23.5743	0.995383
23.6738	0.981384
23.7733	0.997245
23.8727	0.990245
23.9722	1.00618
24.0717	1.00104
24.1711	1.00603
24.2706	0.988011
24.3701	1.00186
24.4696	0.999255
24.569	0.991436
24.6685	1.014
24.768	1.0073
24.8674	1.00931
24.9669	0.99449
25.0664	1.01013
25.1658	1.00067
25.2653	0.998809
25.3648	1.00827
25.4642	0.998213
25.5637	1.00551
25.6632	1.00588
25.7626	1.0003
25.8621	1.0006
25.9616	0.996947
26.0611	1.0032
26.1605	1.00938
26.26	0.996649
26.3595	1.00722
26.4589	1.00506
26.5584	0.990468
26.6579	1.0076
26.7573	1.00707
26.8568	1.00052
26.9563	1.00558
27.0558	1.01929
27.1552	1.01661
27.2547	1.00149
27.3542	1.00774
27.4536	1.00499
27.5531	1.00171
27.6526	0.988607
27.7521	1.00007
27.8515	0.991511
27.951	0.992181
28.0505	1.00715
28.1499	0.978628
28.2494	0.981235
28.3489	0.988979
28.4483	0.990468
28.5478	0.995607
28.6473	0.990245
28.7468	0.989054
28.8462	0.983469
28.9457	0.984883
29.0452	0.990617
29.1446	0.986522
29.2441	0.974756
29.3436	0.979299
29.443	0.976245
29.5425	0.984883
29.642	0.97632
29.7414	0.981905
29.8409	0.977139
29.9404	0.983394
30.0398	0.983394
