# Supplementary material for: Hypoxia and metabolic inhibitors alter the intracellular ATP:ADP ratio and membrane potential in human coronary artery smooth muscle cells
Source: PeerJ. 2020 Nov 10;8:e10344. doi: 10.7717/peerj.10344 (PMC7664465; doi:10.7717/peerj.10344)
Supplement: Supplemental Information 31 [file peerj-08-10344-s031.xlsx]

## Sheet: Sheet1
Time (mins)	F/F0
0	1
0.0994	1.02474
0.1989	0.978059
0.2984	1.02304
0.3978	1.01572
0.4973	1.00902
0.5968	0.981716
0.6962	1.05461
0.7957	1.01767
0.8952	1.01402
0.9947	1.01219
1.0941	0.98391
1.1936	0.966358
1.2931	0.981107
1.3925	1.00024
1.492	0.988176
1.5915	0.982204
1.6909	1.01597
1.7904	0.985861
1.8899	1.02316
1.9893	0.976109
2.0888	0.999634
2.1883	1.00146
2.2877	0.970137
2.3872	0.999512
2.4867	1.02109
2.5862	0.957704
2.6856	0.971477
2.7851	0.974281
2.8846	0.985129
2.984	0.977328
3.0835	0.975378
3.183	0.981716
3.2824	0.995612
3.3819	0.957338
3.4814	0.951365
3.5808	0.996587
3.6803	0.972331
3.7798	1.0412
3.8793	0.988176
3.9787	0.976597
4.0782	0.973428
4.1777	0.919186
4.2771	0.982204
4.3766	0.97745
4.4761	1.02901
4.5755	0.94588
4.675	1.00354
4.7745	0.952706
4.874	0.973306
4.9734	0.973793
5.0729	0.996465
5.1724	0.966114
5.2718	0.974037
5.3713	0.965748
5.4708	0.949659
5.5702	0.931253
5.6697	0.965383
5.7692	0.941126
5.8686	0.975256
5.9681	0.975012
6.0676	0.975744
6.167	0.930644
6.2665	0.981229
6.366	0.955022
6.4655	0.949537
6.5649	0.965748
6.6644	0.955022
6.7639	0.989274
6.8633	0.953559
6.9628	0.968186
7.0623	0.968918
7.1617	0.984276
7.2612	0.993418
7.3607	0.975256
7.4602	0.981351
7.5596	1.00536
7.6591	1.00122
7.7586	0.995978
7.858	0.989395
7.9575	0.993052
8.057	0.98647
8.1564	0.977694
8.2559	0.983301
8.3554	0.990127
8.4549	1.00829
8.5543	0.966602
8.6538	0.987933
8.7533	0.97745
8.8527	1.01085
8.9522	1.00768
9.0517	1.01341
9.1511	1.01694
9.2506	0.983788
9.3501	1.0067
9.4495	1.0089
9.549	1.01012
9.6485	1.05022
9.7479	1.01963
9.8474	0.984885
9.9469	0.994271
10.0464	1.00317
10.1458	0.977572
10.2453	0.989761
10.3448	1.02998
10.4442	1.00865
10.5437	1.03815
10.6432	1.02072
10.7426	0.978425
10.8421	1.02986
10.9416	1.02133
11.0411	1.02535
11.1405	0.99744
11.24	1.00451
11.3395	1.02353
11.4389	0.987201
11.5384	0.96587
11.6379	1.01719
11.7373	1.00024
11.8368	1.00768
11.9363	1.01195
12.0357	0.969039
12.1352	0.961482
12.2347	1.0178
12.3342	0.996465
12.4336	0.979522
12.5331	0.985007
12.6326	0.986958
12.732	1.03181
12.8315	0.973915
12.931	0.99293
13.0304	0.999878
13.1299	1.00561
13.2294	1.03449
13.3289	1.03718
13.4283	1.00037
13.5278	1.0011
13.6273	1.00012
13.7267	1.01036
13.8262	1.02706
13.9257	0.978547
14.0252	0.996465
14.1246	0.97745
14.2241	1.00585
14.3236	0.996709
14.423	0.989883
14.5225	1.00305
14.622	1.02499
14.7214	1.00451
14.8209	0.989639
14.9204	1.01865
15.0199	1.01536
15.1193	1.01426
15.2188	1.00439
15.3183	0.993052
15.4177	1.01865
15.5172	0.987811
15.6167	0.939907
15.7161	0.974281
15.8156	0.976109
15.9151	1.00232
16.0146	0.985251
16.114	1.00768
16.2135	1.0512
16.313	1.04071
16.4124	1.00658
16.5119	0.977694
16.6114	0.996343
16.7108	1.01292
16.8103	0.987811
16.9098	1.01902
17.0092	1.02304
17.1087	1.0067
17.2082	0.99744
17.3076	0.999512
17.4071	0.985495
17.5066	1.0011
17.6061	0.979888
17.7055	0.979888
17.805	1.00585
17.9045	0.979888
18.0039	0.983788
18.1034	1.00232
18.2029	0.968552
18.3024	0.995978
18.4018	0.931497
18.5013	1.03011
