# Supplementary material for: Hypoxia and metabolic inhibitors alter the intracellular ATP:ADP ratio and membrane potential in human coronary artery smooth muscle cells
Source: PeerJ. 2020 Nov 10;8:e10344. doi: 10.7717/peerj.10344 (PMC7664465; doi:10.7717/peerj.10344)
Supplement: Supplemental Information 33 [file peerj-08-10344-s033.xlsx]

## Sheet: Sheet1
Time (min)	F/F0 (488 nm)
0	1	1	1	1	1	1	1	1	1	1	1
1	1.02172	0.997707	1.02238	1.02383	1.06493	1.09069	0.849403	0.98163	1.05926	0.974074	1.08002
2	1.08073	1.01449	0.994881	1.05458	1.07161	1.07277	0.878657	1.11523	1.14185	1.05591	1.09665
3	1.06237	1.0419	0.981429	1.06112	1.12115	1.10126	1.03323	1.13293	1.22997	1.03981	1.00407
4	1.05214	1.02939	0.96881	1.07034	1.01273	1.08333	0.859789	1.06914	1.15167	1.04727	0.988542
5	1.08339	1.05941	0.972143	1.01089	1.09506	1.11704	0.906007	0.947562	1.25453	1.05735	1.10423
6	1.11296	1.11787	0.999762	1.04138	1.05295	1.08106	0.880561	1.10922	1.22751	1.07018	1.09739
7	1.10063	1.12163	0.946667	1.06176	1.01727	1.14821	0.900987	1.15264	1.23181	1.02593	1.14101
8	1.08577	1.09963	1.01429	1.01051	1.07842	1.16252	0.928683	1.07315	1.26067	1.03693	1.13103
9	1.1225	1.16227	1.01845	1.06611	1.09178	1.1553	0.935261	1.04142	1.31716	1.07306	1.09943
10	1.04499	1.15769	0.960476	1.04792	1.06505	1.11303	0.907218	1.14863	1.22812	0.982585	1.07947
11	1.02256	1.10016	0.977381	0.994619	1.06392	1.10848	0.878311	1.18904	1.2708	1.0436	1.06228
12	1.07358	1.07619	0.918452	1.082	1.09317	1.09658	0.939415	1.09586	1.24839	1.01899	1.05766
13	0.997057	1.07608	0.918571	0.991288	1.09241	1.16854	0.81911	1.10354	1.15904	1.00694	0.972279
14	0.985004	1.11381	0.898214	1.01717	1.10414	1.11477	0.808032	1.17669	1.26497	1.08393	1.0329
15	0.996636	1.10297	0.936429	0.991544	1.00807	1.08708	0.839536	1.02572	1.21707	0.98743	1.04583
