# Supplementary material for: Hypoxia and metabolic inhibitors alter the intracellular ATP:ADP ratio and membrane potential in human coronary artery smooth muscle cells
Source: PeerJ. 2020 Nov 10;8:e10344. doi: 10.7717/peerj.10344 (PMC7664465; doi:10.7717/peerj.10344)
Supplement: Supplemental Information 34 [file peerj-08-10344-s034.xlsx]

## Sheet: Sheet1
Time (min)	F/F0(488 nm)
0	1	1	1	1	1	1	1	1	1
1	0.977591	1.03648	0.961574	1.0112	0.99981	1.00347	0.991095	1.01446	0.999477
2	0.944202	1.03156	0.965059	0.992945	0.987835	1.046	0.974274	0.981354	0.999128
3	0.96605	1.01639	0.974413	0.997385	0.957803	1.05329	0.966799	0.987309	0.966173
4	0.971204	0.954713	0.97423	0.965368	0.904581	1.05808	1.00044	1.05438	1.11072
5	1.00896	1.0335	0.938646	1.00617	0.963315	1.07844	1.09697	1.07359	1.10776
6	0.967507	1.02387	0.9635	0.967588	0.986695	1.03028	1.05277	1.06601	0.985876
7	1.02129	0.996516	0.970836	0.987469	1.00456	1.00496	1.06651	1.06905	1.04255
8	0.978711	0.968443	0.945249	0.992995	0.943357	1.06321	1.00726	1.05729	1.13618
9	0.961905	0.991906	0.939013	1.00439	0.977571	1.00447	1.04145	1.03148	1.05458
10	0.992605	0.987295	0.91792	0.982486	0.956852	1.06189	1.02287	1.06671	1.00035
11	0.975798	0.965471	0.953503	0.99852	0.923779	1.03806	1.00594	1.0463	0.896774
12	1.02196	0.982889	0.976247	0.979872	0.972819	1.02201	0.99978	1.05048	0.988492
13	1.02734	0.956148	0.958456	0.979921	0.948299	1.09499	0.957124	1.09018	1.15065
14	0.994062	0.941701	0.922047	0.979872	0.90268	1.07215	0.941843	1.05615	0.967393
15	1.01177	0.972541	0.961757	0.946226	0.971298	1.06205	0.953386	1.0419	1.09451
