# Supplementary material for: Hypoxia and metabolic inhibitors alter the intracellular ATP:ADP ratio and membrane potential in human coronary artery smooth muscle cells
Source: PeerJ. 2020 Nov 10;8:e10344. doi: 10.7717/peerj.10344 (PMC7664465; doi:10.7717/peerj.10344)
Supplement: Supplemental Information 35 [file peerj-08-10344-s035.xlsx]

## Sheet: Sheet1
Gliben	Penitrem	Tram34	Apamin	BaCl2	XE991
60.1631	-0.3364	-4.4078	1.1765	74.2598	-3.6723
48.8534	10.297	-10.8692	-2.7459	72.133	4.0112
71.5342	-6.3571	-4.8052	-3.8243	106.83	3.4212
74.7908	-0.8456	-2.7422	-5.3774	62.0018	0.1521
30.0415	0.8069	-1.165	-2.8702	113.486	8.5016
73.9398	8.7079	3.8207	6.2055	87.5413	3.9444
44.6627	-16.0464	-11.691	-4.6614	50.1937	9.4367
70.9538	2.5718	1.124	4.19	41.4095	1.6749
96.6595	21.7071	-2.6237	9.4507	96.856	-0.6462
46.9093	-1.257	15.4712	0.081685	150.943	-1.8989
70.4171	4.5833	3.0011	0.02008	139.578	-0.8884
56.0086	-3.4241	-5.2928	0.002593	81.1849	11.4575
71.7967	-13.0431	-12.3024	-0.03626	113.638	13.4704
46.0053	-4.7592		-0.07611	133.075	5.1676
27.3179	-8.9964		0.045437	89.5045
31.7643	10.422		-0.00172	52.7002
5.8568	27.0437		0.05458	30.8046
57.8164	-11.3629		0.026751	25.0224
-27.4404			-0.05608	35.0455
66.7641			0.042126	41.1658
32.7891			0.085192	28.8377
39.0352			-0.01754	44.1078
-32.4704			0.072595	35.8651
-26.2468			-0.00032	44.1222
53.5802			-0.10077	25.9716
80.3834			0.019253	42.3925
101.929			0.071361
43.0635			0.350463
19.1737			-0.03954
13.7439			0.274644
34.7006			0.023196
36.0791			0.029619
17.1282
157.628
85.7712
104.25
247.253
