# Supplementary material for: Hypoxia and metabolic inhibitors alter the intracellular ATP:ADP ratio and membrane potential in human coronary artery smooth muscle cells
Source: PeerJ. 2020 Nov 10;8:e10344. doi: 10.7717/peerj.10344 (PMC7664465; doi:10.7717/peerj.10344)
Supplement: Supplemental Information 36 [file peerj-08-10344-s036.xlsx]

## Sheet: Sheet1
Time (min)	F/F0(488 nm)
0	1	1	1	1	1	1	1	1	1	1	1	1	1	1	1	1
1	1.02916	0.955238	1.0036	1.01447	0.975286	1.05009	0.92076	0.960426	1.07642	0.968365	1.02138	1	0.992872	1.0213	0.943004	1.00017
2	0.995578	0.902036	0.992793	0.971769	0.957217	1.04579	0.92578	0.965246	1.05964	0.927068	0.983526	0.979535	0.953025	0.953439	0.913185	0.985979
3	1.02653	0.962576	1.01877	1.04299	0.974351	1.05071	0.898712	0.91654	1.10204	0.952614	0.964774	0.958609	0.942789	0.99246	0.947663	0.945752
4	1.00567	0.945148	0.974588	1.02979	0.930945	1.07898	0.883868	0.943176	1.1838	0.936334	0.978268	0.969688	0.950649	0.981746	0.880106	0.918044
5	0.983142	0.888461	0.926418	1.01419	0.95296	0.958205	0.898057	0.90411	1.10311	0.892522	0.996144	0.938914	0.971669	0.944841	0.906818	0.907027
6	1.00083	0.933774	0.949365	1.07831	0.943718	0.963122	0.891727	0.864789	1.16763	0.868432	1.01122	0.925681	0.958508	0.92963	0.896723	0.924053
7	0.980517	0.884792	0.958088	1.01702	0.930945	0.997541	0.8747	0.92618	1.24649	0.882197	0.954609	0.953993	0.996344	0.934788	0.850443	0.901018
8	0.982451	0.904972	0.917504	1.01688	0.936968	0.95421	0.853525	0.910959	1.18212	0.948643	0.973186	0.924142	0.993054	0.928439	0.88756	0.81806
9	1.02819	0.999633	0.972122	1.04015	0.954102	1.03196	0.908972	0.989346	1.2979	0.942952	1.02716	0.974919	1.05502	0.956614	0.856344	0.894342
10	1.10087	1.0022	1.05594	1.0803	0.920353	1.13491	1.03493	1.05987	1.36181	0.986367	1.0836	1.04601	1.10766	1.05926	0.903401	0.901853
11	1.11856	1.10732	1.23687	1.21819	1.01921	1.30178	1.04344	1.09513	1.49603	1.06949	1.2394	1.11786	1.19302	1.03968	0.960553	1.03222
12	1.26751	1.29554	1.3499	1.37878	1.09159	1.49078	1.14953	1.23465	1.60189	1.15566	1.36874	1.25773	1.33979	1.18611	1.05544	1.10065
13	1.33398	1.34251	1.42575	1.46716	1.14766	1.49201	1.19625	1.36149	1.66443	1.27584	1.39748	1.36175	1.48986	1.25635	1.13294	1.20097
14	1.36935	1.41552	1.55471	1.4568	1.13998	1.5965	1.27221	1.46829	1.77578	1.34983	1.46407	1.41729	1.47121	1.29074	1.17922	1.25138
15	1.38552	1.36085	1.56533	1.53994	1.14881	1.563	1.23357	1.49619	1.85037	1.32058	1.52103	1.46007	1.5871	1.35106	1.1918	1.2644
16	1.45792	1.41222	1.62943	1.65711	1.21599	1.8279	1.3222	1.72882	1.80247	1.38001	1.60883	1.51054	1.63608	1.38373	1.21867	1.31648
17	1.54677	1.47441	1.68538	1.64903	1.28525	1.79226	1.45121	1.65297	1.87813	1.44712	1.65317	1.5587	1.76476	1.47222	1.23715	1.36572
18	1.53835	1.54155	1.70624	1.71159	1.26833	1.76429	1.4045	1.72146	1.98795	1.46274	1.69909	1.5687	1.73369	1.45714	1.23497	1.38207
19	1.56709	1.55238	1.73563	1.74535	1.27851	1.70559	1.46955	1.68163	1.96553	1.46446	1.79688	1.60332	1.75343	1.49299	1.29135	1.32899
20	1.60163	1.48853	1.71534	1.74791	1.30042	1.7394	1.44663	1.70954	1.9666	1.46909	1.70417	1.56009	1.71797	1.46005	1.27318	1.31764
