# Supplementary material for: Hypoxia and metabolic inhibitors alter the intracellular ATP:ADP ratio and membrane potential in human coronary artery smooth muscle cells
Source: PeerJ. 2020 Nov 10;8:e10344. doi: 10.7717/peerj.10344 (PMC7664465; doi:10.7717/peerj.10344)
Supplement: Supplemental Information 37 [file peerj-08-10344-s037.xlsx]

## Sheet: Sheet1
Time (min)	F/F0(488 nm)
0	1	1	1	1	1	1	1	1	1	1	1	1	1
1	1.01541	0.950253	1.02279	1.01981	1.01327	0.997948	0.992398	1.10578	1.04228	1.03358	0.948339	0.949277	0.918585
2	1.01272	0.996809	0.983157	1.06185	0.960518	1.01942	0.975344	1.112	0.990555	1.04958	1.07996	0.93286	0.811789
3	1.00914	0.978787	1.01899	0.910725	1.08641	1.01358	1.00432	1.05801	1.04063	0.978376	1.03816	1.00466	0.943273
4	0.985845	1.00863	0.921896	1.06977	1.07896	1.03915	0.984385	1.12565	1.01139	1.10953	1.03666	0.997795	0.931761
5	1.0267	0.952318	0.985304	0.99543	1.01974	1.02558	0.985823	1.04496	1.00825	1.06347	1.11168	1.01152	0.914424
6	0.99785	0.964145	1.01635	1.05454	1.06893	1.04499	1.02589	1.03171	1.03598	1.11832	0.994427	0.980152	0.897087
7	0.959864	0.94725	0.97325	1.02834	1.00356	0.989738	0.94021	1.04797	1.09175	1.13871	1.09518	0.96888	1.03273
8	0.975094	0.869908	0.986295	0.982633	0.9589	1.04405	0.951921	1.03011	1.02804	1.07472	0.947267	0.919873	0.951734
9	1.04175	0.901445	0.898448	1.07617	1.08155	0.982476	0.944113	1.04316	0.99955	1.07349	0.942122	0.961284	0.987379
10	1.00054	0.893373	0.934775	0.912249	1.04951	0.965267	0.932402	1.05038	1.01319	1.07982	0.998714	0.904435	0.930652
11	0.972765	0.917026	0.927675	0.986594	1.0479	1.02068	0.927471	1.04095	0.954723	1.08738	0.964845	0.908601	0.915395
12	0.955922	0.891308	0.951948	0.972578	0.98835	1.03821	0.88309	1.01124	0.973763	1.15471	1.03001	0.947072	0.876976
