# Supplementary material for: Hypoxia and metabolic inhibitors alter the intracellular ATP:ADP ratio and membrane potential in human coronary artery smooth muscle cells
Source: PeerJ. 2020 Nov 10;8:e10344. doi: 10.7717/peerj.10344 (PMC7664465; doi:10.7717/peerj.10344)
Supplement: Supplemental Information 38 [file peerj-08-10344-s038.xlsx]

## Sheet: Sheet1
Time (min)	F/F0(488 nm)
0	1	1	1	1	1	1	1	1	1	1	1	1	1
1	1.00134	1.09106	1.00144	0.999239	1.07333	1.01585	0.999568	1.00605	1.04713	0.997161	0.996802	1.04418	1.02661
2	0.96042	1.00429	0.995287	1.01569	0.979632	1.02755	1.02636	1.00369	1.02042	0.989063	0.979389	0.965111	1.05578
3	0.974286	1.06135	0.988127	0.98963	1.01187	1.00546	1.02536	1.02041	0.984147	0.989761	1.09808	1.07989	1.08702
4	0.955714	1.07229	0.997919	0.98859	0.995749	1.0165	1.00663	1.0069	0.993366	0.993205	1.01635	0.981627	1.06247
5	0.951261	1.11379	1.00982	0.980662	1.01452	1.03301	1.00922	1.00815	1.00207	0.993298	0.921464	0.996697	1.07211
6	1.00042	1.06049	1.00076	0.992994	1.06305	1.01897	0.978821	1.01119	0.991815	0.983803	0.968372	1.03964	1.04794
7	0.968235	1.11476	0.996756	1.00713	1.04552	1.0514	0.993373	1.01627	0.970966	0.99488	1.0167	1.06193	1.11208
8	1.01143	1.05019	1.00343	0.998278	1.06748	1.03333	0.998703	1.01737	0.954252	0.976031	0.965885	0.968415	1.04242
9	0.969244	1.05341	1.00936	0.99952	1.04587	1.04243	1.00403	1.00803	0.931507	0.984269	1.10377	1.04913	1.05476
10	0.97958	1.0666	0.999816	1.00937	1.03418	1.01813	1.02089	0.999319	0.878866	0.977799	1.02026	1.02931	1.03445
11	0.94521	1.0843	0.989045	0.977659	1.01187	1.0371	1.01945	1.01093	0.878608	0.978311	1.01635	1.01652	1.04306
12	0.97521	1.10103	0.998011	0.983945	1.02922	1.03106	0.991644	1.01675	0.916602	0.982547	1.06823	1.08072	1.04781
13	0.980252	1.13224	1.01423	0.984906	1.06128	1.04471	1.05042	1.0199	0.913587	1.01624	1.129	1.05058	1.01722
14	0.969412	1.09245	1.00664	0.981383	1.11141	1.04016	1.03847	1.01732	0.929267	1.0094	1.16915	1.10714	1.03638
15	0.984286	1.07679	1.00943	0.991752	1.10308	1.04705	1.04207	1.02018	0.923667	1.00019	1.14144	1.07742	1.03483
16	0.972521	1.09459	1.01891	0.974497	1.06695	1.06719	1.03789	1.02563	0.939778	0.9926	1.07356	1.15091	1.05309
17	0.983529	1.06456	1.0145	1.00096	1.09175	1.05627	1.08183	1.02578	0.940295	1.00963	1.08138	1.13357	1.02828
18	0.975714	1.09406	1.01851	1.01726	1.05863	1.06479	1.11612	1.01053	0.96976	1.01308	1.13682	1.12758	1.0581
19	0.942857	1.05127	1.0213	0.987228	1.09299	1.03697	1.08471	1.00449	0.936504	0.991483	0.999645	1.11808	1.07648
20	0.963277	1.04011	1.03421	1.00152	1.08502	1.03944	1.09437	1.01675	0.993538	0.981011	0.991116	1.11458	1.1347
