# Supplementary material for: Hypoxia and metabolic inhibitors alter the intracellular ATP:ADP ratio and membrane potential in human coronary artery smooth muscle cells
Source: PeerJ. 2020 Nov 10;8:e10344. doi: 10.7717/peerj.10344 (PMC7664465; doi:10.7717/peerj.10344)
Supplement: Supplemental Information 40 [file peerj-08-10344-s040.xlsx]

## Sheet: Sheet1
60K+	60K++Anti
0.95	1.01
0.99	1.08
0.97	0.99
0.95	1
0.98	0.94
1.04	1.16
