# Supplementary material for: Hypoxia and metabolic inhibitors alter the intracellular ATP:ADP ratio and membrane potential in human coronary artery smooth muscle cells
Source: PeerJ. 2020 Nov 10;8:e10344. doi: 10.7717/peerj.10344 (PMC7664465; doi:10.7717/peerj.10344)
Supplement: Supplemental Information 41 [file peerj-08-10344-s041.xlsx]

## Sheet: Sheet1
Time (min)	F/F0(488 nm)
0	1	1	1	1	1	1	1	1	1	1	1	1	1	1	1	1	1	1	1	1	1	1	1	1	1
1	1.04234	0.975621	1.05635	1.04322	1.01424	1.02903	1.05111	1.03421	1.04307	1.09999	1.10111	1.12036	1.03559	0.929643	1.00896	0.949471	0.992561	0.958194	0.993732	1.00245	1.00139	1.05703	1.0947	1.046	1.01244
2	1.09631	1.01288	1.06218	1.09155	1.06132	0.962183	1.02968	1.05127	1.07654	1.05243	1.06402	1.07269	1.10019	1.03634	0.989596	1.01787	1.01443	0.845392	1.04022	1.09658	1.04378	1.01767	1.13375	0.946824	1.0593
3	1.0572	0.964857	1.11092	1.1139	1.05287	1.05638	1.04229	1.02549	1.13878	1.01862	1.01495	1.13389	0.995366	0.972842	1.003	1.09673	1.13011	0.894443	1.07877	0.947743	1.0745	0.965084	1.13205	0.88302	1.09192
4	1.03238	0.890248	1.13314	1.13457	1.05983	1.02568	1.00872	1.02777	1.1458	1.10879	1.01204	1.07211	1.0082	1.02223	0.987508	1.08274	1.02812	0.8652	1.05109	0.991168	1.09537	1.04747	1.09859	0.752002	1.08558
5	1.01473	0.842318	1.12837	1.03998	1.0451	1.02205	0.983344	1.00294	1.09834	1.08774	1.01638	1.07419	0.978266	0.932105	0.950133	1.08228	0.918465	0.81568	1.01994	0.931551	1.11735	1.02947	1.11519	0.723744	1.09192
6	0.990985	0.792732	1.08012	1.04437	1.02261	0.978579	0.940587	0.9934	1.04591	1.09461	0.907437	1.01809	0.922981	0.910766	0.903532	1.14135	0.970243	0.752502	1.00347	0.828099	1.10805	0.952157	1.09377	0.651431	1.06032
7	0.908202	0.750874	1.11478	1.10951	1.04247	1.02986	0.976806	0.944061	1.01105	1.02793	0.863357	1.01469	0.931786	0.999925	0.916226	1.13878	0.893915	0.779556	0.937429	0.806183	1.08384	1.01958	1.0885	0.557431	1.05788
8	0.9129	0.679485	1.06908	1.02104	1.01695	0.957159	0.985056	0.958765	1.01333	1.01934	0.847822	0.993939	0.945781	0.863687	0.873868	1.11284	0.921812	0.716378	0.944944	0.828835	1.05189	0.905395	1.11387	0.522567	1.11833
9	0.855637	0.649126	1.0898	1.03001	0.973667	1.03384	0.959423	0.93207	0.96803	0.973643	0.840766	0.98458	0.948005	0.877416	0.8206	1.08985	0.900089	0.634226	0.948607	0.81248	1.03659	0.924682	1.06046	0.502639	1.05686
10	0.819832	0.610764	1.08253	1.05408	0.979896	1.01863	0.955739	0.945009	0.934769	0.959103	0.803288	0.91994	0.883961	0.901067	0.77942	1.14766	0.886922	0.638553	0.856166	0.730945	0.985675	0.976266	1.08892	0.535349	1.04545
11	0.789868	0.603312	1.06961	0.984758	0.965335	0.998046	0.933946	0.878745	0.920205	0.977009	0.777202	0.957473	0.875017	0.810043	0.791003	1.10931	0.905446	0.579441	0.865191	0.696843	0.967462	0.850819	1.04406	0.516929	1.07641
12	0.775838	0.529991	1.00684	1.02954	0.905833	0.990511	0.894147	0.85339	0.91912	0.939693	0.728332	0.895064	0.807174	0.794151	0.770531	1.05155	0.825696	0.563803	0.807303	0.629539	0.943376	0.832197	0.976855	0.509676	1.03981
13	0.709624	0.526219	1.02723	0.989352	0.898188	0.886548	0.855697	0.820193	0.878473	0.893926	0.719788	0.887014	0.813939	0.714168	0.737971	1.00438	0.797724	0.514491	0.738993	0.673536	0.907881	0.818106	0.994724	0.520556	1.00865
14	0.663916	0.473965	0.934008	0.955423	0.920516	0.848451	0.841584	0.828035	0.855697	0.868357	0.679526	0.797692	0.728254	0.811087	0.715984	0.979743	0.825919	0.516003	0.781739	0.666176	0.898458	0.841633	0.935418	0.500808	0.975128
15	0.680231	0.473137	0.896264	0.861468	0.849729	0.86115	0.830428	0.811207	0.786179	0.843719	0.604182	0.758462	0.728949	0.692382	0.676555	0.954023	0.778307	0.43677	0.715882	0.621524	0.875259	0.756256	0.907806	0.456608	0.910705
16	0.634142	0.45897	0.879296	0.864391	0.855594	0.834915	0.819894	0.778043	0.800072	0.811846	0.634151	0.752497	0.70184	0.718869	0.657194	0.995505	0.719908	0.396163	0.69383	0.57213	0.847496	0.753595	0.896715	0.448673	0.935577
17	0.622651	0.394296	0.891733	0.887723	0.81203	0.769327	0.762557	0.745434	0.771046	0.702765	0.629879	0.740956	0.663469	0.713795	0.643759	0.947365	0.660467	0.434216	0.703006	0.622996	0.786985	0.711281	0.875034	0.459983	0.827885
18	0.61243	0.39218	0.814317	0.832916	0.817693	0.72844	0.732462	0.72596	0.754158	0.689228	0.606188	0.674086	0.642755	0.587704	0.636654	0.906851	0.749963	0.450063	0.585454	0.55651	0.755293	0.731524	0.75827	0.412553	0.857821
19	0.609573	0.385557	0.850566	0.81757	0.805194	0.755582	0.761208	0.709655	0.728902	0.701475	0.570458	0.645185	0.694564	0.60964	0.623186	0.859053	0.756137	0.443703	0.574617	0.569104	0.741897	0.685177	0.778334	0.413522	0.794038
20	0.589068	0.387764	0.787515	0.831767	0.778173	0.716509	0.69972	0.708969	0.704059	0.643676	0.583209	0.632431	0.62102	0.695217	0.612546	0.925458	0.684199	0.42452	0.594819	0.559127	0.718234	0.665808	0.803366	0.38074	0.830192
21	0.572689	0.350138	0.788238	0.756655	0.774209	0.740441	0.718711	0.670903	0.692439	0.628062	0.542883	0.667976	0.631725	0.626427	0.585272	0.874531	0.717602	0.371455	0.567555	0.540726	0.729981	0.627525	0.796549	0.339665	0.81
22	0.554723	0.316375	0.790841	0.76626	0.764299	0.725579	0.698682	0.654893	0.659746	0.614382	0.568322	0.664242	0.589647	0.666642	0.575238	0.873222	0.680256	0.372185	0.565365	0.496892	0.71198	0.636878	0.721801	0.367455	0.777885
23	0.533456	0.309568	0.802217	0.784894	0.722757	0.715253	0.693545	0.645352	0.689392	0.601561	0.551298	0.578799	0.614347	0.557786	0.533318	0.809833	0.634132	0.372706	0.544672	0.47334	0.677498	0.603541	0.758078	0.348282	0.800705
24	0.502222	0.29816	0.713329	0.814855	0.70771	0.735696	0.699616	0.636138	0.653961	0.575204	0.541653	0.611968	0.568284	0.648213	0.512711	0.853875	0.663145	0.342734	0.510233	0.498528	0.675428	0.575193	0.715986	0.353883	0.79109
25	0.517077	0.316467	0.710484	0.801702	0.689629	0.716718	0.670766	0.615488	0.649106	0.623478	0.558159	0.585443	0.572825	0.553458	0.509916	0.813873	0.653474	0.361812	0.53357	0.469987	0.675555	0.537493	0.733046	0.321066	0.76859
