# Supplementary material for: Hypoxia and metabolic inhibitors alter the intracellular ATP:ADP ratio and membrane potential in human coronary artery smooth muscle cells
Source: PeerJ. 2020 Nov 10;8:e10344. doi: 10.7717/peerj.10344 (PMC7664465; doi:10.7717/peerj.10344)
Supplement: Supplemental Information 42 [file peerj-08-10344-s042.xlsx]

## Sheet: Sheet1
Basal	Anti
1.01473	0.517077
0.842318	0.316467
1.12837	0.710484
1.03998	0.801702
1.0451	0.689629
1.02205	0.716718
0.983344	0.670766
1.00294	0.615488
1.09834	0.649106
1.08774	0.623478
1.01638	0.558159
1.07419	0.585443
0.978266	0.572825
0.932105	0.553458
0.950133	0.509916
1.08228	0.813873
0.918465	0.653474
0.81568	0.361812
1.01994	0.53357
0.931551	0.469987
1.11735	0.675555
1.02947	0.537493
1.11519	0.733046
0.723744	0.321066
1.09192	0.76859
