# Supplementary material for: Hypoxia and metabolic inhibitors alter the intracellular ATP:ADP ratio and membrane potential in human coronary artery smooth muscle cells
Source: PeerJ. 2020 Nov 10;8:e10344. doi: 10.7717/peerj.10344 (PMC7664465; doi:10.7717/peerj.10344)
Supplement: Supplemental Information 44 [file peerj-08-10344-s044.xlsx]

## Sheet: Sheet1
60K+	60K+1%
0.95	1.03
1.07	1.09
0.94	0.95
1	1
1.08	1.06
0.83	1.01
1.03	1.08
1.11	1.14
1.03	0.99
1.08	1.12
1.07	1.06
