# Supplementary material for: Hypoxia and metabolic inhibitors alter the intracellular ATP:ADP ratio and membrane potential in human coronary artery smooth muscle cells
Source: PeerJ. 2020 Nov 10;8:e10344. doi: 10.7717/peerj.10344 (PMC7664465; doi:10.7717/peerj.10344)
Supplement: Supplemental Information 46 [file peerj-08-10344-s046.xlsx]

## Sheet: Sheet1
Time (min)	F/F0(488 nm)
0	1	1	1	1	1	1	1	1
0.996833	0.948644	0.978045	0.978527	1.06601	0.992175	1.03212	0.981153	0.984964
1.99367	0.987717	0.952556	0.958381	1.17642	0.968555	1.03728	1.05494	0.97712
2.9905	0.988707	0.949905	0.943662	1.06162	0.986814	1.04785	1.08684	0.946108
3.98733	0.974033	0.979473	0.960806	1.05167	1.00362	1.06582	1.0595	0.954525
4.818	0.958618	0.928086	0.939852	1.06023	1.05927	1.03666	1.1105	0.968049
5.98083	0.746929	0.723287	0.703937	0.7948	0.970584	0.901439	1.07859	0.822962
6.97767	0.709917	0.694943	0.661914	0.747406	0.926243	0.903637	1.08167	0.779489
7.9745	0.686753	0.6736	0.635823	0.799508	0.981887	0.880646	1.08044	0.84094
8.97133	0.684445	0.699021	0.663934	0.764523	1.00565	0.897567	1.10113	0.833013
9.96817	0.72731	0.680737	0.696548	0.721943	1.02463	0.927298	1.20091	0.858141
10.965	0.735636	0.696778	0.726218	0.71317	1.01159	0.907796	1.20411	0.880531
11.9618	0.751133	0.693108	0.740072	0.71317	1.03043	0.924191	1.16297	0.896466
12.9587	0.738686	0.674551	0.737878	0.795335	1.06101	0.928158	1.17307	0.875669
13.9555	0.726816	0.675503	0.73782	0.775543	1.02942	0.92835	1.11616	0.873994
14.7862	0.73036	0.681145	0.747345	0.74334	1.03333	0.895129	1.14905	0.864678
