# Supplementary material for: Hypoxia and metabolic inhibitors alter the intracellular ATP:ADP ratio and membrane potential in human coronary artery smooth muscle cells
Source: PeerJ. 2020 Nov 10;8:e10344. doi: 10.7717/peerj.10344 (PMC7664465; doi:10.7717/peerj.10344)
Supplement: Supplemental Information 50 [file peerj-08-10344-s050.xlsx]

## Sheet: Sheet1
Time(min)	F/F0
0	1
0.0995	1.02032
0.1989	1.02748
0.2984	1.03464
0.3979	1.02333
0.4974	1.04157
0.5968	1.04388
0.6963	1.13048
0.7958	1.09631
0.8952	1.11871
0.9947	1.09838
1.0942	1.07968
1.1936	1.11478
1.2931	1.09446
1.3926	1.09007
1.492	1.08014
1.5915	1.07298
1.691	1.10185
1.7905	1.11201
1.8899	1.08407
1.9894	1.08799
2.0889	1.02979
2.1883	1.05958
2.2878	1.03395
2.3873	1.05219
2.4867	1.03557
2.5862	1.06074
2.6857	1.06166
2.7851	1.01132
2.8846	1.05704
2.9841	1.02933
3.0835	1.03972
3.183	1.06536
3.2825	1.05312
3.382	1.05797
3.4814	1.02494
3.5809	1.07044
3.6804	1.08314
3.7798	1.0515
3.8793	1.05242
3.9788	1.0776
4.0782	1.01501
4.1777	1.01386
4.2772	1.00254
4.3767	1.02055
4.4761	1.04065
4.5756	1.0291
4.6751	1.02956
4.7746	0.996536
4.874	1.00416
4.9735	0.982217
5.073	0.996536
5.1724	1.00139
5.2719	0.972979
5.3714	1.02795
5.4708	1.02356
5.5703	1.01363
5.6698	1.03002
5.7692	0.988222
5.8687	1.02887
5.9682	0.975982
6.0677	1.01501
6.1671	1.0261
6.2666	1.01455
6.3661	1.0455
6.4655	1.04088
6.565	1.00993
6.6645	1.00993
6.7639	1.03557
6.8634	1.02656
6.9629	1.03233
7.0623	1.01778
7.1618	1.03279
7.2613	1.00785
7.3607	1.0037
7.4602	1.01894
7.5597	1.04688
7.6592	1.05173
7.7586	1.15658
7.8581	1.22517
7.9576	1.2709
8.057	1.28845
8.1565	1.33764
8.256	1.27067
8.3554	1.36166
8.4549	1.38915
8.5544	1.46074
8.6539	1.55658
8.7533	1.62356
8.8528	1.62725
8.9523	1.59885
9.0517	1.65173
9.1512	1.6552
9.2507	1.64688
9.3501	1.66189
9.4496	1.60277
9.5491	1.65127
9.6486	1.64734
9.748	1.65889
9.8475	1.68176
9.947	1.66259
10.0464	1.64411
10.1459	1.67737
10.2454	1.67252
10.3448	1.66305
10.4443	1.68245
10.5438	1.61917
10.6432	1.64781
10.7427	1.6067
10.8422	1.65681
10.9416	1.67044
11.0411	1.63349
11.1406	1.61155
11.2401	1.62379
11.3395	1.60023
11.439	1.65589
11.5385	1.59908
11.6379	1.62356
11.7374	1.61709
11.8369	1.58383
11.9363	1.6321
12.0358	1.61663
12.1353	1.61316
12.2348	1.65728
12.3342	1.6388
12.4337	1.60323
12.5332	1.60485
12.6326	1.61316
12.7321	1.59469
12.8316	1.57691
12.931	1.6358
13.0305	1.63695
13.13	1.6097
13.2295	1.55727
13.3289	1.58499
13.4284	1.62009
13.5279	1.59954
13.6273	1.57691
13.7268	1.59607
13.8263	1.61663
13.9257	1.63926
14.0252	1.63279
14.1247	1.59723
14.2241	1.63118
14.3236	1.603
14.4231	1.63418
14.5226	1.6224
14.622	1.61547
14.7215	1.56767
14.821	1.57829
14.9204	1.61917
15.0199	1.58822
15.1194	1.57691
15.2188	1.56189
15.3183	1.55935
15.4178	1.55081
15.5172	1.53464
15.6167	1.56212
15.7162	1.60046
15.8156	1.59261
15.9151	1.54642
16.0146	1.58684
16.1141	1.62702
16.2135	1.57714
16.313	1.55127
16.4125	1.54965
16.5119	1.57691
16.6114	1.62933
16.7109	1.58568
16.8103	1.57621
16.9098	1.5679
17.0093	1.58014
17.1088	1.59792
17.2082	1.55727
17.3077	1.54388
17.4072	1.55081
17.5067	1.53349
17.6061	1.54665
17.7056	1.53118
17.8051	1.52517
17.9045	1.50393
18.004	1.57667
18.1035	1.45035
18.2029	1.50162
18.3024	1.48014
18.4019	1.45797
18.5013	1.42125
18.6008	1.39284
18.7003	1.41663
18.7998	1.38222
18.8992	1.29977
18.9987	1.31986
19.0982	1.31386
19.1976	1.26697
19.2971	1.29584
19.3966	1.22263
19.496	1.21732
19.5955	1.22171
19.695	1.18014
19.7944	1.18984
19.8939	1.13557
19.9934	1.13072
20.0928	1.08938
20.1923	1.0739
20.2918	1.08083
20.3913	1.10993
20.4907	1.08799
20.5902	1.01524
20.6897	1.0388
20.7891	0.989145
20.8886	1.003
20.9881	0.949885
21.0875	0.916628
21.187	0.963048
21.2865	0.944342
21.386	0.945035
21.4854	0.910624
21.5849	0.920092
21.6844	0.90739
21.7839	0.904619
21.8833	0.903233
21.9828	0.893764
22.0823	0.857737
22.1817	0.90254
22.2812	0.907159
22.3807	0.926097
22.4801	0.864434
22.5796	0.886143
22.6791	0.881524
22.7785	0.854273
22.878	0.889838
22.9775	0.930485
23.077	0.900693
23.1764	0.849885
23.2759	0.840647
23.3754	0.877136
23.4748	0.866744
23.5743	0.851501
23.6738	0.833487
23.7732	0.872286
23.8727	0.825635
23.9722	0.835104
