# Supplementary material for: Hypoxia and metabolic inhibitors alter the intracellular ATP:ADP ratio and membrane potential in human coronary artery smooth muscle cells
Source: PeerJ. 2020 Nov 10;8:e10344. doi: 10.7717/peerj.10344 (PMC7664465; doi:10.7717/peerj.10344)
Supplement: Supplemental Information 52 [file peerj-08-10344-s052.xlsx]

## Sheet: Sheet1
Control																							DMSO
0.932555	1.00207	1.05841	1.11345	1.0854	0.788883	0.965678	0.988249	1.05286	1.07585	0.977057	0.981286	0.888926	0.892928	1.075	0.995206	1.03574	1.01731	1.04877	1.03084	1.094	0.995554	0.975682
																							1.00006	1.09235	1.13238	1.40148	1.10618	0.684081	1.11724	1.06601	1.24491	1.2612	1.06994	0.975286	0.853732	0.912279	1.128	0.938588	0.981158	1.01691	1.08502	1.00728	1.25572	0.899039	0.863888
