# Supplementary material for: Hypoxia and metabolic inhibitors alter the intracellular ATP:ADP ratio and membrane potential in human coronary artery smooth muscle cells
Source: PeerJ. 2020 Nov 10;8:e10344. doi: 10.7717/peerj.10344 (PMC7664465; doi:10.7717/peerj.10344)
Supplement: Supplemental Information 53 [file peerj-08-10344-s053.xlsx]

## Sheet: Sheet1
Time(min)	F/F0
0	1	1	1	1	1	1	1	1	1	1	1	1	1	1	1	1	1	1	1	1	1	1	1
1	0.967974	1.02731	1.00052	1.06326	1.04543	0.880624	0.992899	1.0135	1.0534	1.06105	1.01394	0.991429	0.967048	0.964466	1.00925	0.991892	1.01357	1.00948	1.00948	1.00629	1.02409	0.974186	0.961159
2	0.952392	0.998904	1.07613	1.11407	1.04163	0.837302	0.99534	0.981248	1.06719	1.06433	0.977376	0.916857	0.914369	0.906063	1.03746	0.964676	1.01415	0.984811	1.01626	1.0096	1.08978	0.945791	1.00182
3	0.932555	1.00207	1.05841	1.11345	1.0854	0.788883	0.965678	0.988249	1.05286	1.07585	0.977057	0.981286	0.888926	0.892928	1.075	0.995206	1.03574	1.01731	1.04877	1.03084	1.094	0.995554	0.975682
4	0.920021	0.98607	1.08241	1.18497	1.05553	0.755913	0.928989	0.940618	1.12344	1.08714	0.929658	0.933286	0.881305	0.886713	1.07437	0.996263	1.02858	1.00093	1.06554	1.05653	1.1312	0.965582	0.95535
5	0.899437	0.989552	1.05141	1.18666	1.07301	0.761488	0.962127	0.954869	1.09586	1.1536	0.937465	0.901857	0.842412	0.871233	1.09288	1.04061	1.03786	1.01652	1.07193	1.04826	1.14492	0.977341	0.967509
6	0.931923	1.00931	1.0855	1.24831	1.06577	0.717847	0.97485	0.978497	1.17849	1.16253	1.00175	0.950857	0.868079	0.878269	1.14174	1.02975	1.05899	1.04451	1.08018	1.0399	1.18036	0.986806	0.984464
7	0.916226	0.984544	1.03915	1.22281	1.00007	0.694433	0.961314	0.957245	1.12202	1.13323	0.967816	0.935143	0.824703	0.847309	1.14102	1.03095	1.05544	1.04132	1.10482	1.03549	1.20577	0.964004	0.977439
8	0.935315	1.02305	1.08004	1.26999	1.07201	0.709803	1.00422	0.971121	1.21438	1.18031	0.99291	0.99	0.86113	0.887182	1.06341	1.00564	1.01042	1.00856	1.05903	1.02851	1.16101	0.929586	0.927857
9	0.930658	1.02148	1.09406	1.27603	1.04328	0.685912	0.947777	1.0005	1.16524	1.17589	1.00709	0.954571	0.817306	0.865134	1.10464	0.957978	1.0075	0.98826	1.02387	1.00252	1.15266	0.918686	0.941637
10	0.932095	1.04797	1.08911	1.29726	1.0288	0.720475	0.961536	0.987248	1.17498	1.19847	0.983669	0.927429	0.836247	0.869239	1.08991	0.972925	1.00842	0.998143	1.03509	0.991041	1.19355	0.917252	0.900635
11	0.953944	1.0423	1.0887	1.31405	1.04471	0.694274	0.98639	1.00238	1.20311	1.20626	1.03633	0.951857	0.865613	0.851882	1.08695	0.947966	1.01369	0.992571	0.974197	0.992724	1.17429	0.895454	0.885909
12	0.958429	1.05157	1.12991	1.34062	1.05567	0.687903	1.02767	1.01313	1.17717	1.21854	1.01482	0.942	0.820108	0.879794	1.10743	0.948882	0.975431	1.00942	0.981486	0.987576	1.20023	0.893016	0.865239
13	0.944285	1.06042	1.0751	1.36265	1.06248	0.701441	1.0571	1.06226	1.18615	1.22953	1.03163	0.999429	0.851715	0.895274	1.09333	0.968342	0.994387	1.03409	1.05238	1.01331	1.19302	0.917252	0.902324
14	0.948195	1.05494	1.10559	1.36816	1.05589	0.667994	1.08484	1.02325	1.19654	1.24311	1.00621	0.959857	0.811029	0.874751	1.13428	0.99302	0.987687	1.03369	1.03625	0.999109	1.20102	0.932741	0.891381
15	0.958314	1.07713	1.08829	1.33831	1.06062	0.665923	1.08825	1.02838	1.19851	1.25517	1.04628	0.964857	0.838041	0.924241	1.09872	0.983713	0.998511	1.01864	1.05935	1.01767	1.25554	0.954109	0.899487
16	0.949057	1.06249	1.10776	1.37411	1.05503	0.674922	1.12153	1.01575	1.19118	1.25402	1.04142	0.979	0.806546	0.870998	1.15081	0.956427	1.00962	1.00531	1.05619	1.04757	1.20621	0.881256	0.864901
17	0.970676	1.088	1.11878	1.39339	1.0882	0.696982	1.13344	1.05176	1.25914	1.26639	1.04318	0.982429	0.855414	0.902897	1.12548	0.980752	0.995418	1.03814	1.09412	1.04752	1.2252	0.924996	0.88314
18	1.00006	1.09235	1.13238	1.40148	1.10618	0.684081	1.11724	1.06601	1.24491	1.2612	1.06994	0.975286	0.853732	0.912279	1.128	0.938588	0.981158	1.01691	1.08502	1.00728	1.25572	0.899039	0.863888
