# Supplementary material for: Hypoxia and metabolic inhibitors alter the intracellular ATP:ADP ratio and membrane potential in human coronary artery smooth muscle cells
Source: PeerJ. 2020 Nov 10;8:e10344. doi: 10.7717/peerj.10344 (PMC7664465; doi:10.7717/peerj.10344)
Supplement: Supplemental Information 54 [file peerj-08-10344-s054.xlsx]

## Sheet: Sheet1
Control					1  Rote
1.01738	0.973003	1.00805	0.995323	0.986471
					1.02946	0.911819	1.04259	0.902418	0.914656
