# Supplementary material for: Hypoxia and metabolic inhibitors alter the intracellular ATP:ADP ratio and membrane potential in human coronary artery smooth muscle cells
Source: PeerJ. 2020 Nov 10;8:e10344. doi: 10.7717/peerj.10344 (PMC7664465; doi:10.7717/peerj.10344)
Supplement: Supplemental Information 55 [file peerj-08-10344-s055.xlsx]

## Sheet: Sheet1
Time (min)	F458
0	1	1	1	1	1
1	0.987836	0.99615	1.0275	1.00542	1.01421
2	1.03285	0.994109	1.04407	0.976296	0.979594
3	1.01738	0.973003	1.00805	0.995323	0.986471
4	0.977918	0.983858	1.02388	1.01717	1.03935
5	0.99983	0.989749	0.996528	1.02817	1.02627
6	1.02467	0.992532	1.03231	0.988679	0.995603
7	1.02954	0.958809	0.987687	0.997236	0.968095
8	1.02119	0.97509	1.04694	0.978634	1.01646
9	1.00093	0.968364	1.03796	0.993888	0.982074
10	1.01653	0.95533	1.07767	0.969492	0.971928
11	1.01043	0.936497	0.999722	0.949827	0.951747
12	0.994066	0.942388	1.01555	0.912251	0.939346
13	0.999364	0.923138	1.01555	0.937497	0.966404
14	0.980885	0.910892	0.993335	0.928727	0.920068
15	0.960159	0.919241	0.988104	0.940526	0.931454
16	1.01678	0.925039	1.00833	0.907149	0.944983
17	0.985208	0.919148	1.03981	0.915865	0.929538
18	1.02946	0.911819	1.04259	0.902418	0.914656
