# Supplementary material for: Hypoxia and metabolic inhibitors alter the intracellular ATP:ADP ratio and membrane potential in human coronary artery smooth muscle cells
Source: PeerJ. 2020 Nov 10;8:e10344. doi: 10.7717/peerj.10344 (PMC7664465; doi:10.7717/peerj.10344)
Supplement: Supplemental Information 56 [file peerj-08-10344-s056.xlsx]

## Sheet: Sheet1
Control				6  Oligo
1.05322	1.02988	1.00741	1.02517
				1.05118	1.04688	1.04308	1.01301
