# Supplementary material for: Hypoxia and metabolic inhibitors alter the intracellular ATP:ADP ratio and membrane potential in human coronary artery smooth muscle cells
Source: PeerJ. 2020 Nov 10;8:e10344. doi: 10.7717/peerj.10344 (PMC7664465; doi:10.7717/peerj.10344)
Supplement: Supplemental Information 57 [file peerj-08-10344-s057.xlsx]

## Sheet: Sheet1
Time (min)	F/F0
0	1	1	1	1
1	1.02661	1.02093	1.01597	1.07632
2	1.04936	1.01243	0.998921	0.984987
3	1.05322	1.02988	1.00741	1.02517
4	1.06062	0.998956	0.990434	0.997888
5	1.05113	1.00005	1.01561	1.01747
6	1.0508	1.0427	1.03481	0.985386
7	1.04174	1.05205	1.03438	0.990638
8	1.04812	1.05712	1.05423	1.01838
9	1.05429	1.05811	1.05595	0.99766
10	1.04925	1.0524	1.05193	1.03699
11	1.02919	1.0349	1.0653	1.05703
12	1.07441	1.07019	1.07214	1.08266
13	1.0846	1.06756	1.07861	1.07997
14	1.07902	1.06865	1.05516	1.06382
15	1.09034	1.0856	1.07358	1.06068
16	1.07328	1.03385	1.0776	1.02866
17	1.05097	1.02769	1.0438	1.02706
18	1.05118	1.04688	1.04308	1.01301
