# Supplementary material for: Hypoxia and metabolic inhibitors alter the intracellular ATP:ADP ratio and membrane potential in human coronary artery smooth muscle cells
Source: PeerJ. 2020 Nov 10;8:e10344. doi: 10.7717/peerj.10344 (PMC7664465; doi:10.7717/peerj.10344)
Supplement: Supplemental Information 58 [file peerj-08-10344-s058.xlsx]

## Sheet: Sheet1
Time (mins)	F/F0(488 nm)
0	1
0.0995	0.997936
0.199	0.975467
0.2985	0.972257
0.397833	0.96022
0.497333	0.96171
0.596833	0.979021
0.696333	1.00676
0.795833	0.980397
0.895167	0.999312
0.994667	0.969621
1.09417	0.981658
1.19367	1.00264
1.29317	0.986816
1.39267	0.965952
1.492	0.964691
1.5915	0.941534
1.691	0.944858
1.7905	1.00264
1.89	0.972028
1.98933	0.966525
2.08883	0.984753
2.18833	1.00275
2.28783	0.940961
2.38733	0.943597
2.48683	1.00653
2.58617	0.954488
2.68567	0.948183
2.78517	0.966296
2.88467	0.970079
2.98417	0.97283
3.0835	0.972601
3.183	0.947724
3.2825	0.997478
3.382	0.960449
3.4815	0.984868
3.581	0.968933
3.68033	0.972028
3.77983	0.971225
3.87933	0.952195
3.97883	0.96813
4.07833	0.93477
4.17767	1.0125
4.27717	0.936146
4.37667	0.977187
4.47617	0.949559
4.57567	0.997019
4.675	0.977989
4.7745	0.945661
4.874	0.919638
4.9735	0.991402
5.073	0.97604
5.1725	0.923765
5.27183	0.962284
5.37133	0.931102
5.47083	0.944056
5.57033	0.938783
5.66983	0.908288
5.76917	0.992319
5.86867	0.962513
5.96817	0.947037
6.06767	0.948756
6.16717	0.953456
6.26667	0.968016
6.366	0.947495
6.4655	0.95552
6.565	0.946349
6.6645	1.00126
6.764	0.979021
6.86333	0.973977
6.96283	1.0031
7.06233	0.976384
7.16183	0.991975
7.26133	0.917574
7.36083	0.969047
7.46017	0.948183
7.55967	0.962284
7.65917	0.969391
7.75867	0.99209
7.85817	0.950361
7.9575	0.908403
8.057	1.00034
8.1565	1.00768
8.256	0.979136
8.3555	1.00653
8.455	1.01318
8.55433	1.02442
8.65383	0.997936
8.75333	0.971799
8.85283	1.00413
8.95233	0.989224
9.05167	1.01662
9.15117	0.970194
9.25067	1.01387
9.35017	0.99209
9.44967	0.971111
9.549	1.00642
9.6485	1.0086
9.748	0.977187
9.8475	0.983377
9.947	0.967213
10.0465	0.954717
10.1458	0.990141
10.2453	0.981314
10.3448	0.954947
10.4443	0.94291
10.5438	0.930414
10.6432	0.992892
10.7427	1.01066
10.8422	0.986243
10.9417	1.03577
11.0412	0.979938
11.1407	0.975467
11.24	1.04196
11.3395	0.972601
11.439	1.03462
11.5385	1.02041
11.638	0.981314
11.7373	1.0454
11.8368	1.00321
11.9363	0.998166
12.0358	1.05113
12.1353	0.979021
12.2347	1.00883
12.3342	0.969964
12.4337	0.979938
12.5332	0.965264
12.6327	0.96515
12.7322	0.969506
12.8315	1.05239
12.931	1.01353
13.0305	1.00596
13.13	0.971569
13.2295	0.994268
13.329	0.991517
13.4283	0.96343
13.5278	0.95231
13.6273	0.994612
13.7268	1.02809
13.8263	1.04047
13.9258	0.983836
14.0252	1.029
14.1247	1.00355
14.2242	0.984409
14.3237	1.01261
14.4232	0.984294
14.5225	0.978792
14.622	0.966296
14.7215	0.997936
14.821	0.959991
14.9205	1.03772
15.02	1.01399
15.1193	1.02235
15.2188	1.02465
15.3183	0.984409
15.4178	0.988077
15.5173	0.990714
15.6167	1.00436
15.7162	1.00631
15.8157	0.996102
15.9152	0.98567
16.0147	1.00814
16.114	0.993122
16.2135	0.982231
16.313	1.01616
16.4125	0.962398
16.512	0.980053
16.6115	0.98716
16.7108	1.00986
16.8103	0.950934
16.9098	0.975582
17.0093	0.9906
17.1088	0.958386
17.2082	0.973748
17.3077	1.03588
17.4072	0.954832
17.5067	0.983377
17.6062	0.996675
17.7055	0.962169
17.805	0.937407
17.9045	0.998395
18.004	0.989224
18.1035	0.993809
18.203	0.969735
18.3023	0.990714
18.4018	0.977301
18.5013	0.989912
18.6008	0.949444
18.7003	0.937063
18.7997	0.959647
18.8992	0.970308
18.9987	0.955864
19.0982	1.01284
19.1977	0.946119
19.2972	0.908059
19.3965	0.97948
19.496	0.973289
19.5955	0.958501
19.695	0.913676
19.7945	0.952425
19.8938	0.919179
19.9933	0.938324
20.0928	0.933968
20.1923	0.960564
20.2918	0.94268
20.3913	0.914479
20.4907	0.961023
20.5902	0.921701
20.6897	0.843402
20.7892	0.918377
20.8887	0.886048
20.988	0.880087
21.0875	0.886278
21.187	0.941075
21.2865	0.889144
21.386	0.886278
21.4853	0.890175
21.5848	0.809584
21.6843	0.846498
21.7838	0.840651
21.8833	0.839963
21.9828	0.840537
22.0822	0.856701
22.1817	0.849708
22.2812	0.833544
22.3807	0.845351
22.4802	0.859796
22.5797	0.834231
22.679	0.835951
22.7785	0.857159
22.878	0.867018
22.9775	0.831021
23.077	0.803967
23.1763	0.840193
23.2758	0.800298
23.3753	0.816921
23.4748	0.855669
23.5743	0.852803
23.6738	0.82976
23.7732	0.81864
23.8727	0.82185
23.9722	0.78551
24.0717	0.774963
24.1712	0.838244
24.2705	0.78207
24.37	0.798693
24.4695	0.787802
24.569	0.804884
24.6685	0.812908
24.768	0.766709
24.8673	0.733807
24.9668	0.787688
25.0663	0.742749
25.1658	0.77416
25.2653	0.786541
25.3647	0.737476
25.4642	0.789866
25.5637	0.731056
25.6632	0.759486
25.7627	0.796286
25.862	0.76774
25.9615	0.773129
26.061	0.789063
26.1605	0.83618
26.26	0.763155
26.3595	0.776109
26.4588	0.77416
26.5583	0.772097
26.6578	0.762696
26.7573	0.801674
26.8568	0.780122
26.9562	0.774619
27.0557	0.757881
27.1552	0.765333
27.2547	0.800642
27.3542	0.760747
27.4537	0.778975
27.553	0.744469
27.6525	0.764645
27.752	0.786771
27.8515	0.759372
27.951	0.797661
28.0503	0.750888
28.1498	0.755474
28.2493	0.784936
28.3488	0.776797
28.4483	0.759372
28.5478	0.765218
28.6472	0.783561
28.7467	0.777026
28.8462	0.75685
28.9457	0.786427
29.0452	0.76006
29.1445	0.778287
29.244	0.712943
29.3435	0.740571
29.443	0.754328
29.5425	0.734036
29.6418	0.758569
29.7413	0.75662
29.8408	0.792159
29.9403	0.762696
30.0398	0.77588
30.1393	0.780122
30.2387	0.793993
30.3382	0.792617
30.4377	0.80431
30.5372	0.779892
30.6367	0.752952
30.736	0.774619
30.8355	0.784707
30.935	0.743666
31.0345	0.746303
31.134	0.77737
31.2335	0.762582
31.3328	0.757308
31.4323	0.78379
31.5318	0.776109
31.6313	0.750888
31.7308	0.76006
31.8302	0.745959
31.9297	0.785853
32.0292	0.773472
32.1287	0.72326
32.2282	0.747105
32.3277	0.741259
32.427	0.728763
32.5265	0.755474
32.626	0.748596
32.7255	0.767282
32.825	0.71707
32.9243	0.743322
33.0238	0.725209
33.1233	0.747679
33.2228	0.747335
33.3223	0.748022
33.4218	0.762123
33.5212	0.754098
33.6207	0.795827
33.7202	0.730253
