# Supplementary material for: Hypoxia and metabolic inhibitors alter the intracellular ATP:ADP ratio and membrane potential in human coronary artery smooth muscle cells
Source: PeerJ. 2020 Nov 10;8:e10344. doi: 10.7717/peerj.10344 (PMC7664465; doi:10.7717/peerj.10344)
Supplement: Supplemental Information 59 [file peerj-08-10344-s059.xlsx]

## Sheet: Sheet1
20%				5%				1%
1.00524	0.991402	0.949308	1.03286	0.967993	1.01399	1.05453	1.05479	0.829725	0.787688	0.83399	0.828415
