# Supplementary material for: Hypoxia and metabolic inhibitors alter the intracellular ATP:ADP ratio and membrane potential in human coronary artery smooth muscle cells
Source: PeerJ. 2020 Nov 10;8:e10344. doi: 10.7717/peerj.10344 (PMC7664465; doi:10.7717/peerj.10344)
Supplement: Supplemental Information 60 [file peerj-08-10344-s060.xlsx]

## Sheet: Sheet1
Time (mins)	F/F0(488 nm)
0	1
0.099333	0.967091
0.198833	0.952764
0.298333	0.953
0.397833	0.97007
0.497333	0.993853
0.596833	0.965767
0.696167	0.994657
0.795667	0.971393
0.895167	0.987044
0.994667	0.973758
1.09417	0.963213
1.1935	0.973285
1.293	0.968935
1.3925	0.959809
1.492	0.975507
1.5915	0.973994
1.691	0.977304
1.79033	0.985153
1.88983	0.963686
1.98933	0.991489
2.08883	0.991773
2.18833	0.982883
2.28767	0.987139
2.38717	0.964632
2.48667	0.975838
2.58617	0.962599
2.68567	0.962031
2.785	0.945766
2.8845	0.945718
2.984	0.944773
3.0835	0.930446
3.183	0.933898
3.2825	0.936073
3.38183	0.933094
3.48133	0.921793
3.58083	0.928696
3.68033	0.940139
3.77983	0.960991
3.87917	0.961133
3.97867	0.975744
4.07817	0.965956
4.17767	0.982363
4.27717	1.00227
4.3765	0.987233
4.476	0.980094
4.5755	0.983545
4.675	0.978533
4.7745	0.957114
4.87383	0.954371
4.97333	0.949265
5.07283	0.963024
5.17233	0.94657
5.27183	0.952906
5.37133	0.971772
5.47067	0.956641
5.57017	0.968793
5.66967	1.00085
5.76917	0.974325
5.86867	0.975413
5.968	0.999338
6.0675	1.00062
6.167	0.977257
6.2665	0.987659
6.366	0.995697
6.46533	1.00842
6.56483	0.990496
6.66433	0.989456
6.76383	0.997778
6.86333	1.00506
6.96283	0.977588
7.06217	0.986477
7.16167	0.995413
7.26117	0.989408
7.36067	0.984349
7.46017	0.994231
7.5595	0.967043
7.659	0.983356
7.7585	0.970921
7.858	0.973143
7.9575	0.960707
8.05683	0.987186
8.15633	0.979053
8.25583	0.982363
8.35533	0.990638
8.45483	1.00402
8.55417	1.0017
8.65367	0.986855
8.75317	1.01499
8.85267	1.00151
8.95217	1.02454
9.05167	1.014
9.151	1.00345
9.2505	1.01258
9.35	1.00596
9.4495	1.01853
9.549	1.00818
9.64833	1.00993
9.74783	1.00823
9.84733	1.01083
9.94683	1.00099
10.0463	1.01253
10.1457	0.974798
10.2452	0.971252
10.3447	0.984917
10.4442	0.989125
10.5437	0.981087
10.6432	0.966334
10.7425	0.955459
10.842	0.956641
10.9415	0.97163
11.041	0.938862
11.1405	0.957634
11.2398	0.964443
11.3393	0.968651
11.4388	0.974845
11.5383	0.965436
11.6378	0.953568
11.7372	0.959856
11.8367	0.970306
11.9362	0.970448
12.0357	0.953993
12.1352	0.954844
12.2345	0.954135
12.334	0.965388
12.4335	0.950731
12.533	0.958154
12.6325	0.958911
12.732	0.977162
12.8313	0.95527
12.9308	0.935883
13.0303	0.940517
13.1298	0.960518
13.2293	0.93664
13.3287	0.951109
13.4282	0.93995
13.5277	0.947846
13.6272	0.938673
13.7267	0.925718
13.826	0.953331
13.9255	0.929264
14.025	0.944773
14.1245	0.932054
14.224	0.946049
14.3235	0.933283
14.4228	0.944111
14.5223	0.92846
14.6218	0.925481
14.7213	0.907466
14.8208	0.912667
14.9202	0.917017
15.0197	0.893565
15.1192	0.911012
15.2187	0.916024
15.3182	0.932763
15.4177	0.939241
15.517	0.932432
15.6165	0.914937
15.716	0.937728
15.8155	0.93664
15.915	0.94865
16.0145	0.957208
16.1138	0.947657
16.2133	0.95631
16.3128	0.935269
16.4123	0.95631
16.5118	0.941841
16.6112	0.946995
16.7107	0.969549
16.8102	0.945435
16.9097	0.977257
17.0092	0.968415
17.1087	0.973852
17.208	0.958958
17.3075	0.979763
17.407	0.966098
17.5065	0.97059
17.606	0.966665
17.7053	0.97929
17.8048	0.986524
17.9043	1.00525
18.0038	0.956688
18.1033	0.980188
18.2027	0.972386
18.3022	0.982221
18.4017	0.960045
18.5012	0.96397
18.6007	0.993569
18.7002	0.973048
18.7995	0.973616
18.899	0.955648
18.9985	0.970731
19.098	0.974845
19.1975	0.959289
19.2968	0.947326
19.3963	0.969739
19.4958	0.975176
19.5953	0.967658
19.6948	0.971583
19.7943	0.97754
19.8937	0.979574
19.9932	0.987801
20.0927	0.993333
20.1922	0.992151
20.2917	0.991347
20.3912	0.982269
20.4905	0.990827
20.59	0.987092
20.6895	0.980377
20.789	1.00194
20.8885	0.979479
20.988	0.996217
21.0873	0.977493
21.1868	0.979243
21.2863	0.971677
21.3858	0.971204
21.4853	0.977635
21.5847	0.96676
21.6842	0.977067
21.7837	0.992009
21.8832	0.939335
21.9827	0.972386
22.0822	0.967185
22.1815	0.945293
22.281	0.973852
22.3805	0.944867
22.48	0.96014
22.5795	0.951393
22.6788	0.959998
22.7783	0.95423
22.8778	0.953851
22.9773	0.956783
23.0768	0.966902
23.1762	0.960518
23.2757	0.941936
23.3752	0.953
23.4747	0.931297
23.5742	0.956168
23.6737	0.949217
23.773	0.934891
23.8725	0.925339
23.972	0.929311
24.0715	0.933188
24.171	0.919003
24.2703	0.927845
24.3698	0.924346
24.4693	0.926049
24.5688	0.934181
24.6683	0.945624
24.7678	0.917159
24.8672	0.940092
24.9667	0.932857
25.0662	0.947657
25.1657	0.939524
25.2652	0.906426
25.3645	0.911674
25.464	0.899995
25.5635	0.910776
25.663	0.965956
25.7625	0.936829
25.862	0.94761
25.9613	0.930257
26.0608	0.936404
26.1603	0.90723
26.2598	0.904487
26.3593	0.912904
26.4587	0.895361
26.5582	0.929926
26.6577	0.947232
26.7572	0.96397
26.8567	0.951534
26.9562	0.932195
27.0555	0.955222
27.155	0.963686
27.2545	0.978675
27.354	0.977966
27.4535	0.979668
27.553	0.976216
27.6523	0.971062
27.7518	0.968415
27.8513	0.943071
27.9508	0.970448
28.0503	0.990354
28.1497	0.984775
28.2492	1.0061
28.3487	0.994468
28.4482	0.994988
28.5477	0.993948
28.6472	0.990874
28.7465	0.98189
28.846	0.950021
28.9455	0.974703
29.045	0.970826
29.1445	0.965767
29.2438	0.97007
29.3433	0.960896
29.4428	0.979999
29.5423	0.958249
29.6418	0.978202
29.7413	0.98643
29.8407	0.992198
29.9402	0.977966
30.0397	1.00652
30.1392	0.978155
30.2387	0.984018
30.338	0.980377
30.4375	0.976027
30.537	0.999527
30.6365	0.998771
30.736	1.02856
30.8353	1.02998
30.9348	1.02147
31.0343	1.03513
31.1338	1.027
31.2333	1.03357
31.3328	1.01395
31.4322	1.00719
31.5317	1.02033
31.6312	1.01475
31.7307	1.02865
31.8302	1.00473
31.9297	1.01102
32.029	1.02241
32.1285	1.01409
32.228	1.01995
32.3275	1.02988
32.427	1.0253
32.5263	1.01211
32.6258	1.00799
32.7253	0.995697
32.8248	1.01017
32.9243	1.00326
33.0238	0.988983
33.1232	0.995508
33.2227	1.00402
33.3222	1.00965
33.4217	0.996832
33.5212	0.975507
33.6205	0.987328
33.72	0.989408
33.8195	0.994468
33.919	0.976311
34.0185	0.960566
34.118	0.959242
34.2173	0.969502
34.3168	0.964064
34.4163	0.992813
34.5158	0.985626
34.6153	0.989598
34.7147	1.00118
34.8142	0.986997
34.9137	1.01158
35.0132	0.999858
35.1127	0.978439
35.212	1.01305
35.3115	1.0017
35.411	0.9826
35.5105	0.992198
35.61	1.00704
35.7095	1.01229
35.8088	1.01191
35.9083	1.02894
36.0078	1.01957
36.1073	1.02047
36.2068	1.02653
36.3063	1.01404
36.4057	1.0383
36.5052	1.00728
36.6047	1.03561
36.7042	1.00473
36.8037	1.00936
36.903	1.01967
37.0025	1.0174
37.102	1.00752
37.2015	1.00728
37.301	0.999149
37.4005	1.02047
37.4998	1.0088
37.5993	1.02166
37.6988	0.996737
37.7983	0.990591
37.8978	0.998818
37.9972	0.996974
38.0967	1.0061
38.1962	1.02005
38.2957	0.999716
38.3952	0.988699
38.4947	0.991631
38.594	0.976926
38.6935	0.985673
38.793	0.981701
38.8925	1.00024
38.992	0.989456
39.0913	1.0157
39.1908	1.01154
39.2903	0.995413
39.3898	1.02137
39.4893	0.980235
39.5887	0.99461
39.6882	0.991915
39.7877	0.980425
39.8872	1.00194
39.9867	0.996217
40.0862	1.00355
40.1855	0.996737
40.285	0.959383
40.3845	0.983167
40.484	0.970022
40.5835	0.955601
40.683	0.956594
40.7823	0.93943
40.8818	0.94969
40.9813	0.987328
41.0808	0.973616
41.1803	0.967232
41.2797	0.968273
41.3792	0.978108
41.4787	0.990969
41.5782	1.01404
41.6777	1.02392
41.7772	0.984869
41.8765	1.00203
41.976	1.00775
42.0755	1.00941
42.175	1.0174
42.2745	1.02511
42.3738	1.04024
42.4733	1.02766
42.5728	1.01712
42.6723	1.01953
42.7718	1.01906
42.8712	1.00269
42.9707	1.00468
43.0702	0.990401
43.1697	1.01787
43.2692	1.01187
43.3687	0.991442
43.468	0.995934
43.5675	1.00123
43.667	0.999102
43.7665	0.987233
43.866	1.00095
43.9653	0.985862
44.0648	0.994941
44.1643	0.979243
44.2638	0.983025
44.3633	0.998156
44.4628	1.01239
44.5622	0.992245
44.6617	0.990023
44.7612	0.975082
44.8607	0.997068
44.9602	1.00355
45.0595	1.00265
