# Supplementary material for: Hypoxia and metabolic inhibitors alter the intracellular ATP:ADP ratio and membrane potential in human coronary artery smooth muscle cells
Source: PeerJ. 2020 Nov 10;8:e10344. doi: 10.7717/peerj.10344 (PMC7664465; doi:10.7717/peerj.10344)
Supplement: Supplemental Information 61 [file peerj-08-10344-s061.xlsx]

## Sheet: Sheet1
20%				10%
0.963024	0.999189	1.04577	1.1778	1.00265	1.02937	0.90107	1.08668
