# Supplementary material for: Hypoxia and metabolic inhibitors alter the intracellular ATP:ADP ratio and membrane potential in human coronary artery smooth muscle cells
Source: PeerJ. 2020 Nov 10;8:e10344. doi: 10.7717/peerj.10344 (PMC7664465; doi:10.7717/peerj.10344)
Supplement: Supplemental Information 62 [file peerj-08-10344-s062.xlsx]

## Sheet: Sheet1
Time (min)	F/F0(488 nm)
0	1	1	1
1	1.04554	0.961346	0.96704
2	1.05522	0.947249	1.00506
3	1.13977	0.956571	0.945706
4	1.16453	1.03502	1.00998
5	1.23826	0.99477	0.997402
6	1.30629	1.05434	0.989743
7	1.45602	1.20282	1.15263
8	1.66069	1.26353	1.27694
9	1.73242	1.36198	1.40509
10	1.90863	1.46339	1.46937
11	2.07202	1.52433	1.50985
12	2.03302	1.60368	1.54267
13	1.9758	1.65894	1.66288
14	1.97666	1.7392	1.68859
15	1.98748	1.799	1.69502
16	1.96413	1.90518	1.7009
17	2.02476	1.93861	1.61844
18	2.00171	1.94452	1.70008
19	1.97296	1.98045	1.82454
20	2.09992	2.09436	1.81879
21	2.22289	2.18986	2.048
22	2.20865	2.2342	2.10968
23	2.40336	2.38199	2.18052
24	2.28096	2.37176	2.21608
25	2.65955	2.39632	2.34902
26	2.72815	2.40632	2.36584
27	2.57216	2.41951	2.44995
28	2.68688	2.4136	2.47183
29	2.6493	2.49477	2.49781
30	2.60176	2.53342	2.47798
31	2.65841	2.58595	2.58753
32	2.73214	2.60346	2.5372
33	2.42414	2.59345	2.45049
34	2.42385	2.57458	2.55826
