# Supplementary material for: Hypoxia and metabolic inhibitors alter the intracellular ATP:ADP ratio and membrane potential in human coronary artery smooth muscle cells
Source: PeerJ. 2020 Nov 10;8:e10344. doi: 10.7717/peerj.10344 (PMC7664465; doi:10.7717/peerj.10344)
Supplement: Supplemental Information 64 [file peerj-08-10344-s064.xlsx]

## Sheet: Sheet1
Time (min)	F/F0(488 nm)
0	1	1	1	1	1	1	1	1	1	1
1	0.989346	0.963423	1.04002	0.995704	0.965123	0.994419	0.960439	0.977231	0.975703	1.0063
2	0.994102	0.956922	0.978928	1.04043	0.977713	1.02837	0.945325	1.01082	0.9906	0.940145
3	0.974315	0.919666	1.05112	1.01101	0.966136	1.00545	0.955845	1.02775	0.953534	1.04465
4	0.928082	0.871835	1.03304	1.01321	0.878437	1.00518	0.913913	1.01423	0.920458	1.03013
5	0.966419	0.832153	0.972693	0.986093	0.855137	0.976812	0.884575	0.988758	0.900417	1.0326
6	0.898307	0.805763	1.00087	0.967515	0.797685	0.956149	0.849607	0.943504	0.860779	0.990823
7	0.844273	0.762006	0.90212	0.888262	0.756151	0.935951	0.78545	0.847161	0.768467	0.957951
8	0.836473	0.731348	0.88591	0.84273	0.741968	0.873297	0.749	0.837199	0.736277	0.895631
9	0.799182	0.721063	0.922818	0.840421	0.702315	0.849777	0.743369	0.943646	0.736189	0.887824
10	0.78691	0.691181	0.887781	0.808634	0.681476	0.838084	0.702623	0.754803	0.689102	0.844405
11	0.826199	0.721937	0.833541	0.792472	0.684081	0.817687	0.682471	0.797922	0.672076	0.894809
12	0.741914	0.666828	0.7899	0.766108	0.651954	0.805661	0.657875	0.772022	0.665514	0.81345
13	0.760084	0.691181	0.822693	0.763531	0.685528	0.799748	0.673878	0.739861	0.674381	0.823723
14	0.738775	0.694577	0.843267	0.748497	0.665557	0.761478	0.645577	0.761634	0.664184	0.788111
15	0.730023	0.694674	0.886284	0.75698	0.672938	0.76965	0.630612	0.737157	0.645207	0.806054
16	0.756088	0.705637	0.868579	0.745436	0.645152	0.773836	0.647948	0.736587	0.655316	0.79222
17	0.780727	0.692054	0.828429	0.723744	0.659045	0.752707	0.641428	0.72563	0.636339	0.750171
18	0.748002	0.690114	0.877182	0.73357	0.665268	0.740416	0.60972	0.721218	0.603973	0.749897
19	0.778539	0.742311	0.88192	0.766001	0.695514	0.787722	0.660394	0.807884	0.682806	0.838241
20	0.878995	0.850975	0.975312	0.804124	0.866281	0.871304	0.758038	0.942365	0.789483	1.01794
21	0.99648	0.955176	1.07581	0.866677	0.96686	0.925786	0.833901	1.04611	0.858207	1.15847
22	1.09266	1.02843	1.2202	0.910277	1.07525	1.00864	0.878501	1.15255	0.923916	1.30722
23	1.16904	1.12031	1.29825	0.941366	1.15094	1.05222	0.90206	1.16849	0.960273	1.41556
24	1.21604	1.10003	1.38816	0.976052	1.18133	1.11461	0.980293	1.23139	0.988117	1.51911
25	1.20253	1.1595	1.44663	1.00682	1.22185	1.12079	1.01971	1.28163	0.97251	1.57389
26	1.22127	1.2052	1.52656	1.04516	1.29001	1.14969	1.06475	1.30383	0.98998	1.63101
27	1.18978	1.19938	1.64638	1.05176	1.30101	1.13747	1.07779	1.27665	1.01295	1.66648
28	1.2325	1.24614	1.61446	1.06218	1.30434	1.15501	1.1212	1.31635	1.02589	1.70511
29	1.25133	1.22975	1.6884	1.06868	1.37308	1.14152	1.12002	1.32034	1.07901	1.74319
30	1.2149	1.21646	1.66696	1.0611	1.3699	1.14942	1.14876	1.32916	1.0744	1.80482
31	1.2871	1.28592	1.68367	1.05337	1.34674	1.14484	1.17958	1.32361	1.08717	1.86974
32	1.25713	1.28631	1.74364	1.07394	1.38379	1.14119	1.1821	1.29856	1.06083	1.8544
