# Supplementary material for: Hypoxia and metabolic inhibitors alter the intracellular ATP:ADP ratio and membrane potential in human coronary artery smooth muscle cells
Source: PeerJ. 2020 Nov 10;8:e10344. doi: 10.7717/peerj.10344 (PMC7664465; doi:10.7717/peerj.10344)
Supplement: Supplemental Information 66 [file peerj-08-10344-s066.xlsx]

## Sheet: Sheet1
Time (min)	F/F0(488 nm)
0	1	1	1	1	1	1	1
1	1.00249	1.03848	0.974225	0.968576	0.982363	1.02604	0.976599
2	1.07797	1.01162	0.976574	0.972591	0.963813	1.04169	0.989618
3	1.0795	1.00324	1.01188	0.964793	0.965676	1.04383	0.970387
4	1.04769	1.00358	0.962143	0.937925	1.00084	1.04927	0.970897
5	1.07289	1.04196	0.966438	0.950046	0.995743	1.05112	0.980173
6	0.805921	0.872892	0.929722	0.909744	0.979132	0.937592	0.939582
7	0.775637	0.876814	0.906833	0.908663	0.967006	0.928507	0.939199
8	0.832985	0.893284	0.888643	0.961242	0.95815	0.935625	0.920053
9	0.844793	0.928529	0.928044	0.978073	0.963395	0.941816	0.907331
10	0.854116	0.890686	0.909988	1.0288	0.992132	0.962359	0.879803
11	0.887282	0.916275	0.870922	0.997221	0.984339	0.960304	0.85738
12	0.927849	0.912304	0.868774	1.03845	1.00506	0.970923	0.863039
13	0.925024	0.96348	0.797691	1.00046	0.999544	0.965397	0.864315
14	0.942878	0.949608	0.784132	0.993051	0.990953	0.986286	0.855933
15	0.943613	0.925245	0.798631	0.968885	0.979512	0.986286	0.858869
