# Supplementary material for: Hypoxia and metabolic inhibitors alter the intracellular ATP:ADP ratio and membrane potential in human coronary artery smooth muscle cells
Source: PeerJ. 2020 Nov 10;8:e10344. doi: 10.7717/peerj.10344 (PMC7664465; doi:10.7717/peerj.10344)
Supplement: Supplemental Information 67 [file peerj-08-10344-s067.xlsx]

## Sheet: Sheet1
Time (min)	F/F0(488 nm)
0	1	1	1	1	1	1
1	0.991866	1.00105	1.02792	0.99032	1.00943	1.02975
2	0.993546	0.977494	1.02368	0.998801	1.00534	0.998166
3	0.976483	1.0009	1.01072	0.978926	1.04407	0.986754
4	0.981522	1.00735	0.999553	0.979782	1.00719	1.03933
5	0.984528	1.01965	1.00726	0.967361	1.02675	1.08417
6	0.659712	0.712228	0.914219	0.960935	0.878219	0.853271
7	0.667315	0.703226	0.916341	0.916731	0.915024	0.80966
8	0.671382	0.727232	0.909528	0.902681	0.927936	0.830243
9	0.72372	0.793698	0.941919	0.903281	0.898245	0.913593
10	0.740253	0.769542	0.963253	0.90054	0.931106	0.908294
11	0.751834	0.765941	0.942812	0.906622	0.975102	0.909109
12	0.744673	0.786647	0.929744	0.917845	0.970772	0.922356
13	0.73318	0.781545	0.925388	0.905423	0.960721	0.970043
14	0.731147	0.796099	0.927287	0.917588	0.989871	0.972081
15	0.729821	0.784696	0.906847	0.893601	1.01446	0.985531
