# Supplementary material for: Hypoxia and metabolic inhibitors alter the intracellular ATP:ADP ratio and membrane potential in human coronary artery smooth muscle cells
Source: PeerJ. 2020 Nov 10;8:e10344. doi: 10.7717/peerj.10344 (PMC7664465; doi:10.7717/peerj.10344)
Supplement: Supplemental Information 68 [file peerj-08-10344-s068.xlsx]

## Sheet: Sheet1
Time (min)	F/F0(488 nm)
0	1	1	1
1	0.991544	0.992586	0.966867
2	0.957722	0.927556	0.927507
3	0.980057	0.936515	0.908606
4	1.00893	0.951344	0.934845
5	1.01005	0.990423	0.924839
6	0.967773	1.00942	0.903936
7	0.986439	1.09129	0.890371
8	0.969528	1.02981	0.884367
9	0.953574	0.989805	0.812319
10	0.944161	0.997529	0.720036
11	0.957243	0.913964	0.740716
12	0.925654	0.917053	0.707583
13	0.880983	0.912264	0.704692
14	0.888003	0.896818	0.685346
15	0.866943	0.830553	0.638648
