# Supplementary material for: Hypoxia and metabolic inhibitors alter the intracellular ATP:ADP ratio and membrane potential in human coronary artery smooth muscle cells
Source: PeerJ. 2020 Nov 10;8:e10344. doi: 10.7717/peerj.10344 (PMC7664465; doi:10.7717/peerj.10344)
Supplement: Supplemental Information 69 [file peerj-08-10344-s069.xlsx]

## Sheet: Sheet1
Time (min)	F/F0(488 nm)
0	1	1	1	1	1
1	0.988211	0.977854	0.948376	1.00027	1.02393
2	0.97813	0.979297	0.917778	0.995746	1.03315
3	0.841707	0.847742	0.851012	0.86794	0.993658
4	0.827724	0.8601	0.822689	0.898715	0.977803
5	0.824553	0.876223	0.839479	0.904598	1.00096
6	0.837805	0.885006	0.868586	0.912111	0.98059
7	0.834146	0.898118	0.858622	0.917361	0.969348
8	0.827886	0.898745	0.858544	0.888849	0.977515
9	0.811301	0.864304	0.834066	0.881336	0.956279
10	0.821951	0.852196	0.793268	0.883961	0.938215
11	0.787317	0.846173	0.798525	0.938541	0.917555
12	0.79	0.872083	0.792405	0.918447	0.940136
