# Supplementary material for: Hypoxia and metabolic inhibitors alter the intracellular ATP:ADP ratio and membrane potential in human coronary artery smooth muscle cells
Source: PeerJ. 2020 Nov 10;8:e10344. doi: 10.7717/peerj.10344 (PMC7664465; doi:10.7717/peerj.10344)
Supplement: Supplemental Information 70 [file peerj-08-10344-s070.xlsx]

## Sheet: Sheet1
Time (min)	F/F0(488 nm)
0	1	1	1	1	1	1	1	1
1	0.992065	0.988265	1.01788	1.04608	0.990567	0.968277	1.06439	1.03522
2	0.963381	0.992176	1.01915	0.96578	0.96528	0.979168	1.06838	0.999601
3	0.964109	1.03492	1.05946	0.965102	1.038	1.01729	1.08527	1.05814
4	0.94569	1.00562	1.03666	0.983906	1.01626	1.00536	1.06519	1.08258
5	0.953116	1.01593	1.04998	1.04625	0.940326	1.0019	1.14536	1.09688
6	1.00626	1.02176	1.02809	1.02118	0.880586	0.767655	0.851291	0.891542
7	1.00539	1.01714	1.01486	0.989327	0.898716	0.741551	0.921581	0.885552
8	0.96855	1.01245	0.980027	1.01711	0.914637	0.777163	0.910902	0.860315
9	0.936881	0.962802	1.05426	0.990852	0.853693	0.769729	0.854319	0.838511
10	0.935207	0.947511	0.981122	0.941386	0.875033	0.782177	0.907236	0.899129
11	0.924578	0.95569	0.977474	0.938336	0.837436	0.741205	0.951865	0.915901
12	0.922758	0.976174	1.00073	0.935626	0.872692	0.737315	0.960631	0.938983
13	0.890288	0.976316	1.00046	1.04743	0.878713	0.775348	0.970194	0.881559
14	0.892618	0.940043	0.934428	0.992546	0.857305	0.761086	0.961588	0.935149
15	0.891744	0.939189	0.967624	0.942402	0.900321	0.759443	0.959994	0.94617
