# Supplementary material for: Hypoxia and metabolic inhibitors alter the intracellular ATP:ADP ratio and membrane potential in human coronary artery smooth muscle cells
Source: PeerJ. 2020 Nov 10;8:e10344. doi: 10.7717/peerj.10344 (PMC7664465; doi:10.7717/peerj.10344)
Supplement: Supplemental Information 71 [file peerj-08-10344-s071.xlsx]

## Sheet: Sheet1
Time (min)	F/F0(488 nm)
0	1	1	1	1	1	1	1	1	1	1	1
1	0.994324	0.921038	0.975469	1.00276	1.03134	0.96281	0.99358	1.00433	1.01386	0.990089	1.01193
2	1.00392	0.977831	0.957226	0.993186	1.01551	0.956787	1.01561	1.01672	0.98067	0.979676	1.01699
3	1.03422	0.972689	0.990524	0.995023	0.992692	0.956109	0.983273	1.06576	0.960141	0.957094	0.987547
4	0.994157	0.919552	1.00381	0.969451	0.953232	0.947602	0.97597	1.06168	0.941935	0.935767	0.970147
5	1.00167	1.00857	0.925965	0.942194	0.942757	0.920876	0.975087	1.03504	0.923878	0.926609	0.937558
6	0.899416	0.914296	0.851753	0.882168	0.81658	0.827147	0.823782	0.945783	0.843935	0.744072	0.910149
7	0.862354	0.852703	0.791268	0.846107	0.794008	0.754272	0.785618	0.938741	0.809246	0.775436	0.817039
8	0.826043	0.888927	0.810928	0.829952	0.786457	0.748551	0.795924	0.860003	0.797258	0.777318	0.872789
9	0.857679	0.89087	0.777807	0.854682	0.781585	0.752315	0.785794	0.911845	0.808721	0.76565	0.898161
10	0.869449	0.891212	0.784006	0.854222	0.800828	0.768878	0.814418	0.959104	0.840114	0.775311	0.850326
11	0.843239	0.93315	0.803666	0.865784	0.77444	0.781601	0.809647	0.937977	0.840938	0.76841	0.854399
12	0.849583	0.867215	0.756199	0.843963	0.764534	0.795152	0.789387	0.927626	0.845808	0.783841	0.844739
13	0.849917	0.978402	0.743447	0.857362	0.755846	0.758187	0.760115	0.911845	0.833521	0.776565	0.870286
14	0.873706	0.923323	0.754694	0.868387	0.756414	0.767598	0.769539	0.942135	0.827227	0.796512	0.847998
15	0.877212	0.925266	0.776213	0.856596	0.776794	0.766694	0.775134	0.935347	0.794935	0.744323	0.908578
16	0.877295	0.917267	0.757439	0.87566	0.773628	0.743356	0.769892	0.904378	0.805125	0.75988	0.873778
17	0.889149	0.858073	0.752303	0.869306	0.749432	0.752164	0.743448	0.920923	0.783772	0.74332	0.862314
18	0.885977	0.898183	0.764612	0.856749	0.753816	0.738162	0.735379	0.932123	0.78085	0.738803	0.840549
19	0.893656	0.948577	0.770191	0.857821	0.743586	0.762478	0.714589	0.867555	0.774256	0.707063	0.8679
20	0.891152	0.932351	0.756199	0.855065	0.726047	0.751261	0.721067	0.899372	0.781749	0.7309	0.851723
