# Supplementary material for: Hypoxia and metabolic inhibitors alter the intracellular ATP:ADP ratio and membrane potential in human coronary artery smooth muscle cells
Source: PeerJ. 2020 Nov 10;8:e10344. doi: 10.7717/peerj.10344 (PMC7664465; doi:10.7717/peerj.10344)
Supplement: Supplemental Information 72 [file peerj-08-10344-s072.xlsx]

## Sheet: Sheet1
Time (min)	F/F0(488 nm)
0	1
0.166167	1.54404
0.332333	2.47573
0.4985	2.33236
0.6645	2.15146
0.830667	1.94292
0.996833	1.68405
1.163	1.42449
1.32917	1.2218
1.49517	1.11955
1.66133	1.09641
1.8275	0.995506
1.99367	1.10584
2.15983	1.1009
2.32583	1.06135
2.492	1.07281
2.65817	1.07011
2.82433	0.948315
2.9905	0.97618
3.15667	1.04337
3.32267	0.99191
3.48883	1.00584
3.655	0.908315
3.82117	1.01775
3.98733	1.05685
4.1535	1.04607
4.3195	1.01798
4.48567	1.0364
4.65183	0.991011
4.818	1.07551
4.98417	0.997753
5.15033	1.1836
5.31633	2.30202
5.4825	2.39371
5.64867	2.19056
5.81483	2.00921
5.981	1.62697
6.147	1.43101
6.31317	1.15978
6.47933	0.887865
6.6455	1.02629
6.81167	0.991461
6.97783	1.13843
7.14383	1.02584
7.31	1.03483
7.47617	1.0409
7.64233	1.10764
7.8085	1.0782
7.9745	1.11865
8.14067	1.27056
8.30683	2.4164
8.473	2.27708
8.63917	2.10405
8.80533	1.87124
8.97133	1.50337
9.1375	1.28135
9.30367	1.00966
9.46983	0.968315
9.636	0.969213
9.80217	0.97191
9.96817	0.977079
10.1343	0.952135
10.3005	1.04584
10.4667	1.03214
10.6328	1.07843
10.799	1.06697
10.965	1.07528
11.1312	1.09124
11.2973	1.92719
11.4635	2.3227
11.6297	2.26449
11.7957	1.9964
11.9618	1.60831
12.128	1.43865
12.2942	1.14517
12.4603	1.08539
12.6265	1.10742
12.7925	1.01124
12.9587	0.938652
13.1248	1.01685
13.291	0.996405
13.4572	1.01258
13.6233	0.988764
13.7893	0.930562
13.9555	0.947416
14.1217	0.990337
14.2878	1.01933
14.454	1.15775
14.6202	1.40786
14.7862	2.38337
14.9523	2.0609
15.1185	1.73236
15.2847	1.55056
15.4508	1.22921
15.617	1.05101
15.783	1.00427
15.9492	0.896854
16.1153	0.94809
16.2815	1.04494
16.4477	0.96
16.6137	1.12629
16.7798	0.980899
16.946	0.944494
17.1122	1.10494
17.2783	1.08674
17.4445	1.13101
17.6105	1.21393
17.7767	2.29214
17.9428	2.33258
18.109	1.79236
18.2752	1.53708
18.4413	1.17933
18.6073	1.09326
18.7735	0.997977
18.9397	1.04292
19.1058	1.01393
19.272	0.892135
19.438	1.02494
19.6042	1.01191
19.7703	1.03101
19.9365	1.05101
20.1027	0.978652
20.2688	1.01641
20.4348	1.02202
20.601	1.05393
20.7672	1.21079
20.9333	1.65236
21.0995	2.34494
21.2657	2.03416
21.4317	1.92045
21.5978	1.59573
21.764	1.11416
21.9302	0.929438
22.0963	1.0182
22.2625	1.03753
22.4285	1.00539
22.5947	1.08472
22.7608	1.03258
22.927	0.935955
23.0932	0.948315
23.2592	1.00247
23.4253	0.945168
23.5915	0.951236
23.7577	1.30292
23.9238	2.1418
24.09	2.10966
24.256	1.91775
24.4222	1.62315
24.5883	1.35551
24.7545	1.04404
24.9207	1.03146
25.0868	1.00517
25.2528	0.906517
25.419	0.945618
25.5852	0.942472
25.7513	0.955506
25.9175	0.942247
26.0835	0.996629
26.2497	0.884045
26.4158	0.95191
26.582	1.08135
26.7482	1.16607
26.9143	1.55079
27.0803	1.95618
27.2465	1.88427
27.4127	1.61191
27.5788	1.26629
27.745	1.01348
27.911	1.00809
28.0772	0.953483
28.2433	0.845843
28.4095	0.923596
28.5757	1.02067
28.7417	1.03843
28.9078	0.865169
29.074	0.929888
29.2402	0.948315
29.4063	1.00539
29.5725	1.0018
29.7385	1.04539
29.9047	1.38607
30.0708	2.09843
30.237	2.08584
30.4032	1.86944
30.5693	1.53977
30.7353	1.2418
30.9015	1.05011
31.0677	1.03506
31.2338	1.09236
31.4	0.948989
31.5662	0.921573
31.7322	0.971236
31.8983	0.956854
32.0645	0.931685
32.2307	0.927865
32.3968	0.927191
32.5628	0.941573
32.729	1.03573
32.8952	1.12247
33.0613	1.6627
33.2275	2.23236
33.3935	2.06966
33.5597	1.53416
33.7258	1.23618
33.892	1.04832
34.0582	0.94764
