# Supplementary material for: Hypoxia and metabolic inhibitors alter the intracellular ATP:ADP ratio and membrane potential in human coronary artery smooth muscle cells
Source: PeerJ. 2020 Nov 10;8:e10344. doi: 10.7717/peerj.10344 (PMC7664465; doi:10.7717/peerj.10344)
Supplement: Supplemental Information 73 [file peerj-08-10344-s073.xlsx]

## Sheet: Sheet1
Time (min)	F/F0(488 nm)
0	1
0.0995	0.950301
0.199	1.04703
0.2985	0.967001
0.397833	0.894322
0.497333	0.925184
0.596833	0.965264
0.696333	0.961924
0.795833	0.940414
0.895167	0.900735
0.994667	1.00508
1.09417	0.944957
1.19367	1.03313
1.29317	0.940281
1.39267	0.927722
1.492	1.03487
1.5915	1.05504
1.691	1.01229
1.7905	1.05438
1.89	1.0517
1.98933	1.4819
2.08883	1.76366
2.18833	2.402
2.28783	2.07789
2.38733	1.85999
2.48667	1.61777
2.58617	1.5193
2.68567	1.31356
2.78517	1.16887
2.88467	0.997194
2.98417	0.987842
3.0835	0.94509
3.183	0.90648
3.2825	1.00574
3.382	0.941349
3.4815	0.904342
3.58083	0.894055
3.68033	0.93654
3.77983	0.941483
3.87933	0.832732
3.97883	0.889512
4.07833	0.907548
4.17767	0.899532
4.27717	0.891784
4.37667	0.991049
4.47617	0.944422
4.57567	0.951236
4.67517	1.05892
4.7745	1.07214
4.874	1.3515
4.9735	1.64623
5.073	2.14656
5.1725	2.38183
5.272	2.06052
5.37133	1.73627
5.47083	1.69753
5.57033	1.60561
5.66983	1.50554
5.76933	1.31503
5.86867	1.13333
5.96817	0.987575
6.06767	0.991583
6.16717	0.914629
6.26667	0.947629
6.36617	0.981029
6.4655	0.915832
6.565	0.991182
6.6645	0.947094
6.764	0.919038
6.8635	0.953373
6.96283	0.921042
7.06233	0.986773
7.16183	1.0155
7.26133	1.11864
7.36083	1.2823
7.46033	1.38504
7.55967	1.78878
7.65917	2.52412
7.75867	2.22285
7.85817	1.85357
7.95767	1.56794
8.057	1.47335
8.1565	1.33039
8.256	1.19011
8.3555	0.972211
8.455	0.951102
8.55433	0.975284
8.65383	0.995725
8.75333	0.91503
8.85283	0.954977
8.95233	1.00548
9.05183	0.945625
9.15117	1.00534
9.25067	0.982097
9.35017	0.884035
9.44967	0.956446
9.54917	1.08831
9.64867	1.20307
9.748	1.3682
9.8475	1.53921
9.947	2.27375
10.0465	2.45558
10.146	2.00334
10.2453	1.7026
10.3448	1.55217
10.4443	1.36099
10.5438	1.10875
10.6433	1.02391
10.7428	0.95511
10.8422	0.90688
10.9417	0.920641
11.0412	0.968871
11.1407	0.905945
11.2402	0.989312
11.3395	0.957114
11.439	0.986907
11.5385	0.96473
11.638	1.15177
11.7375	1.3686
11.837	1.48537
11.9363	2.1165
12.0358	2.25571
12.1353	1.90608
12.2348	1.69592
12.3343	1.43928
12.4337	1.39372
12.5332	1.25865
12.6327	1.05411
12.7322	0.981429
12.8317	1.0012
12.931	0.879893
13.0305	0.875084
13.13	0.922245
13.2295	0.939078
13.329	1.002
13.4285	0.97662
13.5278	1.09312
13.6273	1.23888
13.7268	1.30127
13.8263	1.45317
13.9258	1.97261
14.0252	2.17582
14.1247	1.91329
14.2242	1.48644
14.3237	1.33494
14.4232	1.17502
14.5227	1.0163
14.622	1.03901
14.7215	0.977555
14.821	0.969673
14.9205	0.909152
15.02	0.885638
15.1195	1.04516
15.2188	0.933601
15.3183	1.03073
15.4178	1.15137
15.5173	1.50608
15.6168	1.97128
15.7162	2.04796
15.8157	1.67375
15.9152	1.5185
16.0147	1.40254
16.1142	1.23968
16.2135	1.12064
16.313	0.985304
16.4125	0.929058
16.512	0.892318
16.6115	0.914496
16.711	0.80668
16.8103	0.909686
16.9098	0.911156
17.0093	0.814429
17.1088	0.866399
17.2083	0.87976
17.3077	0.888043
17.4072	0.905945
17.5067	1.035
17.6062	1.02458
17.7057	1.19212
17.8052	1.31583
17.9045	1.71516
18.004	1.92639
18.1035	1.64689
18.203	1.36005
18.3025	1.25798
18.4018	1.07949
18.5013	1.03313
18.6008	0.939746
18.7003	0.909285
18.7998	0.984502
18.8993	0.894322
18.9987	0.9165
19.0982	0.835538
19.1977	0.890448
19.2972	0.857983
19.3967	0.96994
19.496	0.962057
19.5955	0.934803
19.695	1.01657
19.7945	1.03434
19.894	1.06346
19.9935	1.14309
20.0928	1.39907
20.1923	1.74816
20.2918	1.69739
20.3913	1.64743
20.4908	1.41897
20.5902	1.31289
20.6897	1.1483
20.7892	1.0815
20.8887	0.968203
20.9882	0.954309
21.0875	0.94843
21.187	0.875484
21.2865	0.855311
21.386	0.86827
21.4855	0.939212
21.5848	0.884703
21.6843	0.907148
21.7838	0.883768
21.8833	0.913694
21.9828	1.02298
22.0823	1.08056
22.1817	1.2155
22.2812	1.40013
22.3807	1.60093
22.4802	1.6807
22.5797	1.6
22.679	1.40094
22.7785	1.20989
22.878	1.02619
22.9775	1.02245
23.077	0.939479
23.1763	0.886172
23.2758	0.827388
23.3753	0.869739
23.4748	0.896192
23.5743	0.864128
23.6738	0.866667
23.7732	0.939345
23.8727	0.882031
23.9722	0.893788
24.0717	0.882699
24.1712	0.979559
24.2707	1.02124
24.37	1.04235
24.4695	1.14883
24.569	1.30848
24.6685	1.51957
24.768	1.64048
24.8673	1.49178
24.9668	1.36206
25.0663	1.23768
25.1658	1.03581
25.2653	0.973948
25.3648	0.920641
25.4642	0.9002
25.5637	0.907415
25.6632	0.847027
25.7627	0.838878
25.8622	0.824182
25.9615	0.785037
26.061	0.83006
26.1605	0.855979
26.26	0.824716
26.3595	0.870808
26.459	0.93173
26.5583	1.06039
26.6578	1.07441
26.7573	1.18691
26.8568	1.35377
26.9563	1.52184
27.0557	1.52839
27.1552	1.51049
27.2547	1.27562
27.3542	1.23206
27.4537	0.962325
27.553	0.937341
27.6525	0.856647
27.752	0.852772
27.8515	0.860387
27.951	0.820174
28.0505	0.946159
28.1498	0.784102
28.2493	0.868403
28.3488	0.830461
28.4483	0.851971
28.5478	0.919573
28.6473	0.945625
28.7467	1.00013
28.8462	1.04783
28.9457	1.16914
29.0452	1.3352
29.1447	1.38918
29.244	1.61403
29.3435	1.49886
29.443	1.27508
29.5425	1.14295
29.642	1.11062
29.7415	1.01817
29.8408	0.902204
29.9403	0.905945
30.0398	0.878691
30.1393	0.856513
30.2388	0.890715
30.3382	0.875084
30.4377	0.963394
30.5372	0.930795
30.6367	0.849299
30.7362	0.822311
30.8357	0.787308
30.935	0.897395
31.0345	0.874416
31.134	0.932799
31.2335	0.980761
31.333	0.979158
31.4323	1.04916
31.5318	1.06199
31.6313	1.14068
31.7308	1.13454
31.8303	1.18023
31.9297	1.24289
32.0292	1.20027
32.1287	1.18116
32.2282	1.10381
32.3277	1.07909
32.4272	1.06359
32.5265	0.942819
32.626	0.940147
32.7255	0.864663
32.825	0.839546
32.9245	0.847562
33.0238	0.82004
33.1233	0.832866
33.2228	0.829526
33.3223	0.913427
33.4218	0.87642
33.5212	0.956446
33.6207	0.928657
33.7202	0.914228
33.8197	1.01737
33.9192	1.02592
34.0187	1.01389
34.118	1.12959
34.2175	1.15872
34.317	1.27762
34.4165	1.12358
34.516	1.0978
34.6153	1.0008
34.7148	1.03353
34.8143	0.984502
34.9138	0.915164
35.0133	0.962993
35.1128	0.929593
35.2122	0.907949
35.3117	0.880962
35.4112	0.936272
35.5107	0.892852
35.6102	0.986506
35.7095	0.9833
35.809	0.982632
35.9085	1.0008
36.008	0.990782
36.1075	0.997862
36.2068	0.975284
36.3063	0.998664
36.4058	1.09085
36.5053	1.02138
36.6048	1.07068
36.7043	1.13053
36.8037	1.02285
36.9032	1.02432
37.0027	1.03113
37.1022	1.02712
37.2017	0.958317
37.301	0.977154
37.4005	0.944155
37.5	0.960855
37.5995	0.992919
37.699	1.02164
37.7985	0.934803
37.8978	1.06132
37.9973	1.03901
38.0968	1.05491
38.1963	1.03527
38.2958	1.00668
38.3953	0.9666
38.4947	0.959252
38.5942	0.960989
38.6937	0.869205
38.7932	0.9833
38.8927	0.931463
38.992	0.932131
39.0915	1.01055
39.191	0.960989
39.2905	0.941483
39.39	0.944021
39.4895	1.00107
39.5888	0.952705
39.6883	0.927989
