# Supplementary material for: Hypoxia and metabolic inhibitors alter the intracellular ATP:ADP ratio and membrane potential in human coronary artery smooth muscle cells
Source: PeerJ. 2020 Nov 10;8:e10344. doi: 10.7717/peerj.10344 (PMC7664465; doi:10.7717/peerj.10344)
Supplement: Supplemental Information 74 [file peerj-08-10344-s074.zip]

Archive with 3 entries (3 files):
- FigureS1 actin-full blot.JPG
- FigureS1 calponin-full blot.JPG
- FigureS1 α-actin-full blot.JPG
